# Supplementary material for: Comprehensive analysis of element and metabolite content between the seeds of Apocynum venetum and Apocynum pictum provides new sights for the salt tolerance in Apocynum
Source: Front Plant Sci. 2025 Jun 25;16:1611975. doi: 10.3389/fpls.2025.1611975 (PMC12239748; doi:10.3389/fpls.2025.1611975)
Supplement: Supplementary file 2 [file Table2.xlsx]

## Sheet: Table S1
Index	Compounds	Formula	CAS	BM1	BM2	BM3	HM1	HM2	HM3	VIP	P-value	FDR	Fold_Change	Log2FC	Type
Wdgp002434	alstonoxine B	C19H26N2O3	-	18600.9	34329.6	27562.5	35343.2	53145.3	24217.8	0.607292	0.342006	0.435021	0.714184	-0.485633	insig
Zken00392	1-(9Z-octadecenoyl)-sn-glycero-3-phosphocholine	C26H52NO7P	-	351452	389032	336606	282666	319000	308731	1.05873	0.0495202	0.107192	1.1831	0.242571	insig
Hmcp001769	Quercetin-3-O-rhamnosyl(1→2)arabinoside	C26H28O15	-	162778	133452	117900	90741	176069	106114	0.378824	0.672457	0.736601	1.11049	0.151201	insig
MWStz377	Isovitexin-2''-O-rhamnoside (2''-O-alpha-L-Rhamnopyranosyl-isovitexin)	C27H30O14	72036-50-1	92336.2	99056.4	79567.9	60409.4	70465.6	63932.7	1.14885	0.0291175	0.0752073	1.39091	0.476033	insig
Waptp03252	Procyanidin B7	C30H26O12	-	1.2129e+07	1.25785e+07	1.27627e+07	1.42271e+07	1.04655e+07	1.14902e+07	0.292231	0.740737	0.791197	1.03558	0.0504384	insig
Rfp03337	3'-p-Coumaroyl-sucrose	C21H28O13	-	208180	188844	241821	85242.5	107685	62145.5	1.19553	0.00353897	0.0260732	2.50456	1.32455	up
MWStz624	2,6-Dimethoxybenzoquinone	C8H8O4	530-55-2	166905	180086	137721	172074	364658	319076	0.933884	0.161997	0.248741	0.56638	-0.820158	insig
MWStz135	Pseudotropine	C8H15NO	135-97-7	97403.2	79450.6	53127.9	328735	338467	326477	1.23969	0.00132271	0.017152	0.231445	-2.11126	down
pmp001245	Feruloylcholine	C15H22NO4+	85927-25-9	322565	306573	300748	694108	667993	863336	1.2528	0.0185833	0.0584549	0.417845	-1.25896	down
Lafp002722	3-Hydroxy-1-(4-hydroxy-3,5-dimethoxy-phenyl)-propan-1-one glucoside	C17H24O10	-	208537	225334	78963	174166	268793	178340	0.441663	0.555859	0.639525	0.825421	-0.276798	insig
Cmsp002787	3,4'-Dihydroxy-3',5'-dimethoxypropiophenone*	C11H14O5	136196-47-9	3.43999e+06	5.18389e+06	4.01579e+06	3.09432e+06	2.79265e+06	3.07522e+06	1.01979	0.134921	0.216688	1.41033	0.496035	insig
Lacp003427	Grasshopper ketone	C13H20O3	-	96702.2	62041	115997	611104	303989	351451	1.19349	0.0705076	0.135627	0.216921	-2.20476	down
Wbmp003302	Frambinone	C10H12O2	-	196963	351551	376449	284462	355645	328595	0.233571	0.825881	0.861452	0.954848	-0.0666566	insig
Lcsp003365	cis-Zeatin riboside*	C15H21N5O5	15896-46-5	364775	519443	380712	1.32033e+06	1.89702e+06	1.0694e+06	1.20732	0.049499	0.107192	0.29508	-1.76082	down
Zbzp003056	Isoorientin-7-O-glucoside*	C27H30O16	-	26254.6	31539.2	58360.1	81699.3	46408.8	447782	0.811883	0.354691	0.449055	0.201695	-2.30975	insig
Zbjp003056	Orientin-7-O-glucoside*	C27H30O16	-	26254.6	31539.2	58360.1	81699.3	46408.8	447782	0.811883	0.354691	0.449055	0.201695	-2.30975	insig
Rdp02985	3-Hydroxy-1-(3-hydroxy-4,5-dimethoxyphenyl)propan-1-one*	C11H14O5	-	6.31934e+06	4.57472e+06	5.71154e+06	1.37604e+06	1.79023e+06	1.02443e+06	1.23132	0.00697034	0.0334303	3.96249	1.98641	up
Sadp005314	cspyrone B1	C10H10O6	-	1.52796e+06	985502	1.16904e+06	341591	291558	242159	1.2431	0.0247404	0.0690812	4.2071	2.07282	up
MWS1812	2-Undecanone	C11H22O	112-12-9	37379.4	18010.5	39982.7	71838.2	29565.5	37267	0.558243	0.398346	0.492845	0.687763	-0.540017	insig
pma0461	14,15-Dehydrocrepenynic acid	C18H28O2	4154-44-3	430652	396161	416654	394445	233947	261288	0.951918	0.135427	0.217216	1.39766	0.483011	insig
Qmrp120308	Methyl 12-methoxy-N-decarbomethoxychanofruticosinate	C22H26N2O4	-	42906.5	14735	19857.2	88739.9	71767	47707.9	1.04818	0.046543	0.102562	0.372205	-1.42583	down
Zmmp003443	γ-Glu-Trp	C16H19N3O5	66471-20-3	695555	463796	484355	433471	277005	258597	1.01159	0.0770128	0.143687	1.69616	0.762276	insig
Wdsp002746	19-(S)-epimisiline	C21H24N2O4	-	44976.5	48937.2	42065.9	124066	116756	115862	1.26758	3.90937e-05	0.00341512	0.381233	-1.39126	down
Wdhp003493	kopsinine N-oxide	C21H26N2O3	-	4.36737e+06	4.92575e+06	4.54946e+06	1.60794e+07	1.90125e+07	2.27619e+07	1.2608	0.0163826	0.0544456	0.239268	-2.0633	down
Lhzp102808	Sesamin	C20H18O6	607-80-7	4.93639e+06	4.9189e+06	5.25376e+06	1.32854e+07	1.82853e+07	2.44596e+07	1.22916	0.0516566	0.110159	0.269659	-1.89079	down
MWSprf004	Neochlorogenic acid	C16H18O9	906-33-2	5.55358e+06	6.1738e+06	6.28044e+06	8.58368e+06	1.98531e+07	2.23086e+07	1.078	0.122493	0.20217	0.354867	-1.49465	down
Rfn03130	8beta-d-Glucopyranosyloxy-4-methoxy-5-methyl-coumarin	C17H20O9	-	3.30188e+06	2.95449e+06	3.38945e+06	6.77512e+06	5.99188e+06	5.65443e+06	1.24642	0.00615014	0.0317317	0.52362	-0.933408	insig
Waptp03409	6-Hydroxy-7-Methoxychromanon*	C10H10O4	-	1.50735e+06	1.4737e+06	1.44791e+06	2348171	2.6228e+06	3.04644e+06	1.23469	0.02692	0.0718063	0.552419	-0.856166	insig
Lmwp102904	N,N-Dimethyl-5-methoxytryptamine	C13H18N2O	1019-45-0	54578.3	45920.9	43753.4	67895.5	92252.3	103479	1.15019	0.0523075	0.111159	0.547186	-0.869898	insig
Lsmp010418	Corchoionol A	C13H22O3	189351-22-2	175913	228716	174921	493304	385035	482568	1.2279	0.00676475	0.0331515	0.425856	-1.23156	down
PDP002227	11-Hydroxyjasmonic acid	C12H18O4	140447-14-9	279796	273518	250652	426388	411713	633302	1.14889	0.0875366	0.157437	0.546394	-0.871987	insig
Lmmp002755	Quercetin-7-O-rutinoside-4'-O-glucoside	C33H40O21	-	42647.8	13737	43790.7	225689	231837	252784	1.19632	0.000113607	0.00597632	0.141031	-2.82592	down
pmb0618	Hesperetin-8-C-glucoside-3'-O-glucoside	C28H34O16	-	39544.8	44462.4	88794.5	82609	86243.3	89553.7	0.865115	0.208447	0.300729	0.668722	-0.580522	insig
Lcyp000676	Isoscopoletin-β-D-glucoside	C16H18O9	20186-29-2	7.26776e+06	8.07598e+06	8.92811e+06	1.78624e+07	2.05369e+07	1.91123e+07	1.2568	0.000695114	0.0132094	0.422035	-1.24457	down
Lmcsp03230	Bufobutanoic acid	C14H16N2O4	74010-65-4	5.67328e+06	4.0668e+06	5.05446e+06	1.05124e+07	9.22138e+06	7.42674e+06	1.15506	0.0262515	0.0709735	0.544707	-0.876447	insig
Waptp03206	7-Hydroxy-8-Methoxychromanon*	C10H10O4	-	746251	868046	580330	997285	817832	730510	0.582434	0.364965	0.459355	0.862117	-0.214045	insig
Qmhp111702	3-Ethylidene-7-hydroxy-6-methoxyphthalide	C11H10O4	-	221658	162771	211129	376348	296641	290693	1.128	0.0266271	0.0711803	0.618002	-0.694316	insig
MWSHC2026	Lycoperodine-1	C12H12N2O2	42438-90-4	3.853e+06	3.64957e+06	3.6918e+06	3.24772e+06	2.57175e+06	2.40326e+06	1.10149	0.054701	0.113968	1.36139	0.445084	insig
Qmzp101901	Zanthoxyloside*	C21H26O13	-	24795.4	36804.3	23415.4	94004.5	77451.6	50746	1.14378	0.0560671	0.115934	0.382603	-1.38608	down
MWStz526	Daphnin	C15H16O9	486-55-5	78817.4	52576.6	100946	40576.4	46182.7	48238.8	1.00761	0.142661	0.226297	1.72106	0.783296	insig
Rfn02778	Schumanniofioside B	C21H26O13	128396-16-7	35337.7	28553.1	33619.9	43005.1	28853.8	21396.7	0.244626	0.84797	0.880111	1.04563	0.0643684	insig
Hmbp002498	Scopoletin-7-O-xylosyl(1→6)glucoside(Fabiatrin)*	C21H26O13	18309-73-4	35337.7	28553.1	33619.9	43005.1	28853.8	21396.7	0.244626	0.84797	0.880111	1.04563	0.0643684	insig
mws1336	4-Aminobenzoate	C7H7NO2	150-13-0	641765	374823	2.00961e+06	151893	89179	63007.3	1.12808	0.214729	0.306434	9.95201	3.31499	up
mws1727	Notopterol	C21H22O5	88206-46-6	77787.7	80511.7	70191.7	90331.1	77669.4	73802.4	0.441324	0.499495	0.588802	0.944948	-0.081693	insig
Rfn001798	H-Pro-Ile-OH	C11H20N2O3	51926-51-3	3.14976e+06	4.00561e+06	2.99563e+06	6.06702e+06	5.52002e+06	5.99386e+06	1.20646	0.00559242	0.0308782	0.577388	-0.792388	insig
MW0146370	Asp-Trp	C15H17N3O5	71835-79-5	876728	730479	822158	1.12373e+06	1.04622e+06	1.04727e+06	1.17811	0.0105755	0.0416548	0.755113	-0.405236	insig
Rfn02664	2-Oxo-2H-indole-3-acetic acid*	C10H7NO3	-	180860	192758	186087	483295	423334	522449	1.26285	0.00899328	0.0389337	0.391654	-1.35235	down
PDP268939	6-hydroxy-2-[(2S,3R,4S,5S,6R)-3,4,5-trihydroxy-6-(hydroxymethyl)oxan-2-yl]oxy-4H-1,4-benzoxazin-3-one	C14H17NO9	-	104761	168672	303380	34119.3	62948.4	43603.2	1.12822	0.128211	0.209325	4.10044	2.03578	up
Lmlp003161	Feruloylputrescine	C14H20N2O3	501-13-3	42776.2	53391.1	22452.4	72479.2	50674.3	48366.3	0.740225	0.214129	0.305756	0.69158	-0.532032	insig
Lcwp000595	9alpha-Hydroxy-11beta,13-Dihydrozaluzanin C	C15H20O4	-	532375	841864	641430	1.93529e+06	1.22496e+06	1.0113e+06	1.0599	0.112442	0.191393	0.483194	-1.04933	down
Zmmp002946	(3-(carboxyamino)-2-methylpropanoyl)phenylalanine*	C14H18N2O5	-	396016	164282	365239	524446	836585	947397	1.0463	0.0468874	0.10295	0.400939	-1.31855	down
Wccp002870	γ-Glu-Phe*	C14H18N2O5	7432-24-8	396016	164282	365239	524446	836585	947397	1.0463	0.0468874	0.10295	0.400939	-1.31855	down
Lmjp002931	Fusaric acid	C10H13NO2	536-69-6	72886.2	91983	78663.6	117802	110354	139292	1.15236	0.0218116	0.0640894	0.662769	-0.593423	insig
WaQzp09970	Estrane-3,17-diol	C18H30O2	517-01-1	466542	565955	778770	1.02689e+06	539788	700739	0.51476	0.430496	0.521801	0.798823	-0.324052	insig
Waptp02966	Procyanidin B6*	C30H26O12	12798-58-2	687099	863808	875395	3.99992e+06	4.32433e+06	4.26558e+06	1.26782	4.25977e-05	0.0035929	0.192719	-2.37543	down
Wasyqp2711	2-(Hydroxymethyl)Cyclohexa-2,5-Diene-1,4-Dione	C7H6O3	644-17-7	60085.6	136518	90071.2	57135.5	48876.8	90366.9	0.651416	0.320177	0.413929	1.4598	0.545775	insig
Waptp02666	Procyanidin B5*	C30H26O12	12798-57-1	893759	1.00883e+06	1.08281e+06	2.61564e+06	2.87654e+06	4.17067e+06	1.23299	0.0420479	0.0966627	0.308956	-1.69453	down
pme2828	4-Nitrophenol	C6H5NO3	100-02-7	3.05847e+06	3.14246e+06	2.63453e+06	3.39762e+06	2.97161e+06	2.95544e+06	0.455087	0.488212	0.57857	0.947536	-0.0777474	insig
Lmhp010515	LysoPC 17:0(2n isomer)*	C25H52NO7P	-	98878.3	104129	111066	122587	126865	159986	1.04856	0.104731	0.180657	0.767086	-0.38254	insig
pmb0889	Punicic acid	C18H30O2	544-72-9	538047	634081	823213	1.15199e+06	582042	754687	0.490516	0.448324	0.538077	0.801754	-0.318768	insig
pmb0856	LysoPE 18:1(2n isomer)*	C23H46NO7P	-	849217	819948	848506	673057	702588	701121	1.25164	0.000417223	0.0106305	1.2123	0.27775	insig
Lmgp002501	Dhurrin 6'-glucoside	C20H27NO12	-	21344.6	33247.6	27993.4	14657.9	23304.3	35914	0.337963	0.707703	0.767306	1.11789	0.160783	insig
Hmhp001812	2'-O-Methyladenosine	C11H15N5O4	2140-79-6	642104	607433	976107	536799	463726	483341	0.989784	0.166243	0.253352	1.4999	0.584862	insig
pmb0764	5-(2-Hydroxyethyl)-4-methylthiazole	C6H9NOS	137-00-8	60018.2	89809.6	47058.2	40072.1	24842.3	52206.6	0.860098	0.163065	0.249911	1.68105	0.749361	insig
Rfn02085	6-methyl-4-{[3,4,5-trihydroxy-6-(hydroxymethyl)oxan-2-yl]oxy}-2H-pyran-2-one*	C12H16O8	-	2.10158e+06	1.49246e+06	1.17579e+06	1.18459e+06	1.18697e+06	1.63912e+06	0.460172	0.472976	0.563517	1.18928	0.250091	insig
Lmrj002087	L-Isoleucyl-L-Aspartate	C10H18N2O5	-	66377.2	44707.2	66718.7	81942.2	79067.2	54701.7	0.589199	0.327736	0.421917	0.824265	-0.27882	insig
Zbyp002402	Methylarbutin*	C13H18O7	6032-32-2	62872.2	56905.1	38212.9	46104.5	45314.4	58519.9	0.132672	0.773521	0.818781	1.0537	0.0754609	insig
Wcfp002357	N6-Threonylcarbamoyladenosine	C15H20N6O8	24719-82-2	854001	696961	628907	1.95887e+06	1.83335e+06	2.02858e+06	1.25216	0.000183109	0.00710929	0.374496	-1.41698	down
Hmbp001276	Gallacetophenone	C8H8O4	528-21-2	649989	365732	345975	823232	689049	655548	0.972758	0.0932957	0.164756	0.628138	-0.670847	insig
Rlp01992	Zeanoside B*	C16H17NO9	113202-67-8	831057	684993	890518	453496	462395	614568	1.11368	0.023005	0.0662107	1.57245	0.653013	insig
PD0363640	26,27-Dinorcholest-5-en-23-yn-3beta-ol	C25H38O	63015-89-4	50396.8	59562.2	54802.2	45711.3	42295.2	55827.3	0.751108	0.234658	0.330059	1.1455	0.195973	insig
Lmhp012042	2-Linoleoylglycerol	C21H38O4	3443-82-1	53181.7	64810.3	55476.5	42837	38676.8	53778.9	0.94511	0.0944913	0.166397	1.28217	0.358589	insig
Walbp01542	N-Glucosylnicotinate*	C12H16NO7+	-	35330.6	57066.3	55158.8	47289.1	37939.5	53382.8	0.170782	0.739707	0.790788	1.06453	0.0902145	insig
Zbzp002318	heliocurassavicine	C15H27NO4	82354-34-5	55901.8	43943.4	57408.4	64669.5	86379.6	50901.4	0.705213	0.284939	0.37694	0.778675	-0.360908	insig
Lmlp001118	3'-Glucosyl-6,7-dihydroxy-N-methyl-benzyltetrahydroisoquinoline	C23H29NO8	-	120486	121746	99288.3	205197	186814	147434	1.12639	0.0445177	0.0996251	0.633096	-0.659503	insig
mws1337	Pantothenate	C9H17NO5	79-83-4	6.17514e+06	6.30224e+06	6.16189e+06	1.17484e+07	1.15592e+07	1.20139e+07	1.27329	0.000162598	0.0069284	0.527703	-0.922201	insig
Lcfp121227	Pentaethyleneglycol	C10H22O6	4792-15-8	183619	222558	812261	547121	252576	201729	0.0696495	0.773591	0.818781	1.2167	0.282978	insig
Lhsp101904	polygodial*	C15H22O2	6754-20-7	217347	201251	232086	231360	234831	253478	0.911151	0.114835	0.193581	0.904143	-0.145377	insig
Lmtp006908	Dihydroisoalantolactone*	C15H22O2	1856-58-2	217347	201251	232086	231360	234831	253478	0.911151	0.114835	0.193581	0.904143	-0.145377	insig
Walbp08551	3,5-Di-tert-butylbenzoic acid	C15H22O2	16225-26-6	217347	201251	232086	231360	234831	253478	0.911151	0.114835	0.193581	0.904143	-0.145377	insig
FQtp008495	13-Hydroxygermacrone*	C15H22O2	-	202424	209182	218535	251814	218482	239150	0.993775	0.0950945	0.167219	0.888216	-0.171018	insig
Lmsp010763	Monolinolenin*	C21H36O4	75685-85-7	68654.8	62741.9	64884.1	49914.1	39910.8	53856.8	1.09673	0.0367438	0.0879396	1.36608	0.450042	insig
Zbzp007397	5,6,7,7a-tetrahydro-4,4,7a-trimethyl-2(4H)-benzofuranone*	C11H16O2	15356-74-8	17049.9	19754	15401.3	27081.6	30071	21057.2	1.06948	0.06341	0.125893	0.667502	-0.583157	insig
HX1150	Resveratrol	C14H12O3	501-36-0	107421	83221.7	66767.5	21760.4	32836.3	25683.5	1.21541	0.0304333	0.0772198	3.2064	1.68095	up
MWS3031	L-Tryptophanamide	C11H13N3O	20696-57-5	1.22862e+06	1.15187e+06	1.05381e+06	1.02611e+06	735714	784754	1.03367	0.0602229	0.12174	1.34859	0.431454	insig
Wcdp002433	Tryptophan	C11H12N2O2	54-12-6	4.69117e+07	5.31718e+07	5.21709e+07	5.64968e+07	5.64469e+07	5.35248e+07	0.921558	0.118801	0.197679	0.914614	-0.128765	insig
MWSslk071	Valpromide	C8H17NO	2430-27-5	9755.19	10110.7	8486.58	15578.5	17299.2	16584	1.24461	0.000555714	0.0121364	0.573222	-0.802835	insig
Wasyqp2717	Hydroxybenzoyl Aminogalactitol	C13H19NO8	-	157436	91086.3	96569.8	129672	80837.1	94405.6	0.310248	0.63403	0.703113	1.13177	0.178575	insig
Wagp002398	Tryptophan N-Rutinoside	C23H32N2O11	-	67446.5	64715	69662.7	167658	143231	148474	1.26387	0.00590106	0.0316752	0.439356	-1.18654	down
Zbqp003125	Ile-Phe	C15H22N2O3	-	110172	95503.3	84304	43496	55432.5	16591.3	1.03262	0.0181853	0.0582143	2.51021	1.32781	up
MWS4354	N6-methyladenosine	C11H15N5O4	1867-73-8	43754.4	98163.3	62686.3	42592.5	42965.3	44442.5	0.82804	0.259151	0.354521	1.57387	0.654318	insig
pmb1912	10-Formyltetrahydrofolate*	C20H23N7O7	2800-34-2	2.82198e+06	4.53425e+06	4.27646e+06	5.0876e+06	4.30857e+06	4.70012e+06	0.709163	0.260597	0.355306	0.825231	-0.277131	insig
MWSslk106	Phenethylamine	C8H11N	156-28-5	322527	344384	298207	416652	349644	348090	0.890348	0.147309	0.23127	0.866053	-0.207472	insig
pmb0069	Benzamide	C7H7NO	55-21-0	322527	344384	298207	416652	349644	348090	0.890348	0.147309	0.23127	0.866053	-0.207472	insig
ML10179289	Phenylethyl alcohol	C8H10O	60-12-8	211532	124870	408814	369127	283202	335368	0.621281	0.44104	0.531683	0.754499	-0.406409	insig
pma0149	Sinapoyl malate	C15H16O9	92344-58-6	311653	421424	156007	281734	296327	355491	0.256218	0.868227	0.895313	0.952366	-0.070412	insig
PDP240682	Levofolinic acid*	C20H23N7O7	-	2.82198e+06	4.53425e+06	4.27646e+06	5.0876e+06	4.30857e+06	4.70012e+06	0.709163	0.260597	0.355306	0.825231	-0.277131	insig
MW0151577	Ile-Ser-His	C15H25N5O5	-	568735	672351	669471	975974	837683	692666	0.963721	0.121626	0.201332	0.762295	-0.391579	insig
Zazp002547	cyclo-(Gly-Phe)	C11H12N2O2	10125-07-2	4.90408e+07	5.73063e+07	6.55354e+07	5.80113e+07	5.11408e+07	5.1972e+07	0.390678	0.545519	0.63032	1.06677	0.0932506	insig
WapTKC121645	Cupresin B	C18H28O2	-	519352	544636	537059	368092	387266	397363	1.25758	0.000217568	0.00756954	1.38893	0.473972	insig
Walp007043	2-Aminohexadecane-1,4-diol	C16H35NO2	-	6.47055e+06	5.96397e+06	4.01206e+06	5.50404e+06	7.46328e+06	5.09751e+06	0.32838	0.633425	0.703113	0.91042	-0.135395	insig
pmf0025	Tetrahydrofolate	C19H23N7O6	135-16-0	17221.5	20566.1	23255.7	16488.2	23686.2	21013.2	0.00587692	0.986824	0.987632	0.997643	-0.0034049	insig
Lmhp009129	LysoPC 15:0(2n isomer)*	C23H48NO7P	-	27577.4	30432.2	27892.9	122254	141054	153369	1.2691	0.00625294	0.0317317	0.206161	-2.27816	down
WapTKC214534	Rubochingoside G	C18H30O3	-	15187.6	19565.3	13006.6	13212.9	17159	15840	0.109299	0.832245	0.867181	1.03349	0.0475236	insig
Zjyp110101	Nootkatone	C15H22O	4674-50-4	22935.2	22089.9	29192.7	41332	26101.7	32766.3	0.859302	0.179117	0.267147	0.740697	-0.433046	insig
Zmdp000972	S-Methyl-L-cysteine	C4H9NO2S	1187-84-4	1.79044e+06	1.37508e+06	1.28872e+06	2.1767e+06	1.98101e+06	1.7115e+06	0.960355	0.0844791	0.153177	0.758915	-0.39799	insig
pmb0998	GMP	C10H14N5O8P	85-32-5	232891	186642	101344	534682	273362	326626	0.992702	0.107444	0.183911	0.459056	-1.12326	insig
pme0152	5,6-Dihydrothymine	C5H8N2O2	696-04-8	68927.6	103772	107039	184950	130404	117325	0.940945	0.117361	0.196216	0.646527	-0.629217	insig
pme0490	Nicotinate	C6H5NO2	59-67-6	922055	1.18839e+06	1.01135e+06	2.90692e+06	2.75005e+06	2.23643e+06	1.23921	0.00854024	0.0375787	0.395494	-1.33827	down
MWS0811	L-Pipecolate	C6H11NO2	1723-00-8	2.95567e+06	2.9562e+06	2.88296e+06	3.91802e+06	2.43058e+06	2.59916e+06	0.0272901	0.923627	0.941039	0.982909	-0.0248702	insig
Waptp01054	4-(2-aminoethenyl)phenol*	C8H9NO	-	1.79044e+06	1.37508e+06	1.28872e+06	2.1767e+06	1.98101e+06	1.7115e+06	0.960355	0.0844791	0.153177	0.758915	-0.39799	insig
Zmjp000624	Pyridoxal	C8H9NO3	66-72-8	40800.5	30984.2	22403	35703.6	47683.7	45442.7	0.832247	0.157368	0.243776	0.731102	-0.451856	insig
pme1383	Pyridoxine	C8H11NO3	65-23-6	1.11068e+07	8.47341e+06	8.97091e+06	4.14841e+06	3.59975e+06	4.11348e+06	1.24486	0.0167892	0.0555563	2.40702	1.26725	up
WapTKC037156	9-Hydroxy-3,10(14),11-Germacratrien-15-al	C15H22O2	314754-89-7	166153	72710	167554	39180.3	19152.2	26298.5	1.16254	0.0713481	0.136876	4.80223	2.2637	up
Lmqp010784	Progesterone	C21H30O2	57-83-0	640549	636300	645274	101079	79158	85421.6	1.27098	1.7263e-05	0.00252134	7.2353	2.85505	up
WapTKC211826	Pregn-5-ene-3,20-dione	C21H30O2	-	773275	807690	727491	104219	98603.7	114540	1.27221	0.000828951	0.0141791	7.27387	2.86272	up
pmc0066	2'-Deoxyinosine 5'-phosphate	C10H13N4O7P	3393-18-8	6.35156e+06	7.13635e+06	6.32239e+06	7.46104e+06	7.93986e+06	6.19664e+06	0.555197	0.383379	0.477185	0.917248	-0.124617	insig
MWSmce585	Methyl 3-aminopropanoate	C4H9NO2	4138-35-6	6.71723e+06	6.15555e+06	5.51121e+06	1.24072e+07	1.07914e+07	1.02415e+07	1.22954	0.00607754	0.0317317	0.549758	-0.86313	insig
Zmgn000173	D-Ribose	C5H10O5	50-69-1	111267	111215	125659	23133.5	27025	52969.7	1.18061	0.00453112	0.0284605	3.37581	1.75523	up
MWStz607	Vicine	C10H16N4O7	152-93-2	539244	590513	456860	639486	616951	681283	1.00243	0.0765044	0.143175	0.818806	-0.288407	insig
MWS00204g	N-Ethylglycine*	C4H9NO2	627-01-0	8.12679e+06	7.60677e+06	7.94471e+06	1.21052e+07	1.0859e+07	1.15488e+07	1.25057	0.00410432	0.0277545	0.686069	-0.543575	insig
pme3033	N,N-Dimethylglycine*	C4H9NO2	1118-68-9	8.12679e+06	7.60677e+06	7.94471e+06	1.21052e+07	1.0859e+07	1.15488e+07	1.25057	0.00410432	0.0277545	0.686069	-0.543575	insig
ZbWp000749	ethyl-L-arginine*	C8H18N4O2	-	881362	863727	704929	1.38012e+06	1.1789e+06	1.44058e+06	1.19149	0.00796792	0.0361456	0.612565	-0.707065	insig
Zmjp000182	N(omega)-Methyl-L-arginine*	C7H16N4O2	17035-90-4	2.58288e+06	2.76697e+06	2.35399e+06	3.32018e+06	3.11654e+06	3.15626e+06	1.15798	0.018311	0.0582143	0.80307	-0.316402	insig
MWS00327g	L-Isoserine	C3H7NO3	632-13-3	1.12247e+06	1.07677e+06	958571	2.40546e+06	2.37731e+06	1.9522e+06	1.24404	0.00905043	0.0391119	0.468869	-1.09274	down
pme1841	Cadaverine	C5H14N2	462-94-2	51955.2	54140.4	54957.9	29986.8	40086.3	38116.9	1.16147	0.0223573	0.0651022	1.48862	0.573973	insig
MWS04412	N(6),N(6)-Dimethyl-L-lysine	C8H18N2O2	2259-86-1	4.42425e+07	4.50496e+07	4.31141e+07	7.107e+07	6.45138e+07	7.07694e+07	1.25975	0.0049366	0.0289567	0.641649	-0.640145	insig
Lmqp000329	Aminoimidazole ribotide	C8H14N3O7P	25635-88-5	1.71323e+06	1.52413e+06	1712066	1.60701e+06	1.54946e+06	1.64872e+06	0.397933	0.539889	0.625331	1.03002	0.0426682	insig
mws0120	sn-Glycero-3-phosphocholine	C8H20NO6P	28319-77-9	2.1079e+07	2.22984e+07	2.16179e+07	1.9467e+07	1.95658e+07	1.70012e+07	1.07165	0.0542938	0.113604	1.15992	0.214031	insig
Zmmp000969	5-Ribofuranosylnicotinamide	C11H14N2O5	107325-67-7	1.7648e+06	1.61202e+06	1.6496e+06	1.72096e+06	1.50238e+06	1.78587e+06	0.0540195	0.956625	0.966019	1.00344	0.00494753	insig
mws4174	N-Acetyl-D-mannosamine	C8H15NO6	7772-94-3	128149	155854	126223	71136.3	86766	82747.1	1.20627	0.0141705	0.0496576	1.70467	0.769489	insig
mws0230	L-Threonine*	C4H9NO3	72-19-5	663009	649608	536566	575911	569075	494515	0.739712	0.228918	0.323474	1.12789	0.173631	insig
mws0671	L-Homoserine*	C4H9NO3	672-15-1	663009	649608	536566	575911	569075	494515	0.739712	0.228918	0.323474	1.12789	0.173631	insig
MWS5164	N,N'-Dimethylarginine;SDMA*	C8H18N4O2	30344-00-4	820259	809099	741646	1.38271e+06	1.31392e+06	1.29593e+06	1.26133	0.000119934	0.00597632	0.593856	-0.751815	insig
Lmxp000429	Hercynine	C9H15N3O2	534-30-5	1.08398e+07	9.86351e+06	1.00929e+07	2.35421e+07	2.50448e+07	2.33209e+07	1.26965	0.000164023	0.0069284	0.428274	-1.22339	down
Zmdp000292	Arginine methyl ester*	C7H16N4O2	-	2.02743e+06	2.07035e+06	1.72768e+06	2.97303e+06	2.67151e+06	3.1656e+06	1.19809	0.00647955	0.0322134	0.661222	-0.596794	insig
pme3388	Homoarginine	C7H16N4O2	156-86-5	640569	617585	561990	886275	722992	812348	1.14071	0.0333437	0.0825578	0.751624	-0.411917	insig
pmb1754	Choline phosphate	C5H15NO4P+	107-73-3	534207	522328	452105	675666	778374	648312	1.15714	0.0189303	0.0593796	0.717596	-0.478756	insig
MWS201477	Thr-Thr	C8H16N2O5	-	108546	100509	98123.9	111716	92825.6	82352.2	0.478184	0.522537	0.610958	1.07071	0.0985636	insig
pme0008	L-Citrulline	C6H13N3O3	372-75-8	281010	319185	341211	336607	347213	413408	0.84846	0.162556	0.249286	0.857985	-0.220975	insig
Sadp000763	2-amino-5-[(C-hydroxycarbonimidoyl)amino]pentanimidic acid	C6H14N4O2	-	4.42425e+07	4.50496e+07	4.31141e+07	7.107e+07	6.45138e+07	7.07694e+07	1.25975	0.0049366	0.0289567	0.641649	-0.640145	insig
Ysjp000315	Pipecolic acid	C6H11NO2	3105-95-1	1.14988e+06	1.29696e+06	1.15364e+06	1.27993e+06	1.09182e+06	986888	0.509323	0.470118	0.560931	1.072	0.100311	insig
pme2433	Diethanolamine	C4H11NO2	111-42-2	69084.6	64343.4	75581.4	153281	158085	118819	1.22442	0.0212103	0.0631989	0.48586	-1.04139	down
pme0010	L-Serine	C3H7NO3	56-45-1	86195.9	76385.7	67160.2	191692	117788	165252	1.16126	0.0557875	0.115641	0.48394	-1.0471	down
pme3011	4-Aminobutanoate	C4H9NO2	56-12-2	482546	458410	436745	534539	388230	513274	0.198211	0.716912	0.772494	0.959373	-0.0598367	insig
pme3017	2-Amino-2-methylpropanoate	C4H9NO2	62-57-7	8.12679e+06	7.60677e+06	7.94471e+06	1.21052e+07	1.0859e+07	1.15488e+07	1.25057	0.00410432	0.0277545	0.686069	-0.543575	insig
mws4052	1-Aminocyclopropane-1-carboxylate	C4H7NO2	22059-21-8	846779	757387	673713	1.02916e+06	1.02541e+06	903378	1.09352	0.0264262	0.0709735	0.770086	-0.376908	insig
MWSmce331	L-Azetidine 2-carboxylic acid	C4H7NO2	2133-34-8	846779	757387	673713	1.02916e+06	1.02541e+06	903378	1.09352	0.0264262	0.0709735	0.770086	-0.376908	insig
mws0260	L-Arginine	C6H14N4O2	74-79-3	1.97057e+07	1.77212e+07	1.8121e+07	2.89969e+07	2.84678e+07	2.96599e+07	1.26025	0.000462514	0.0111014	0.637569	-0.649347	insig
mws0254	L-Histidine	C6H9N3O2	71-00-1	4.25332e+06	4.07802e+06	3.84457e+06	5.98498e+06	6.33181e+06	6.70981e+06	1.25096	0.00199099	0.0205448	0.639941	-0.643989	insig
Lmqp000427	N-Methyl-Trans-4-Hydroxy-L-Proline	C6H11NO3	4252-82-8	1.05151e+06	940916	840316	1.50418e+06	1.50819e+06	1.3713e+06	1.21097	0.0032549	0.024756	0.646205	-0.629937	insig
MWS04528	L-Homocysteinesulfinic acid	C4H9NO4S	2686-70-6	19794.2	23010.8	28110.7	25253.3	8001.35	14119.4	0.746024	0.259426	0.354699	1.49693	0.582011	insig
pmb0789	5'-O-beta-D-Glucosylpyridoxine	C14H21NO8	-	453171	411418	529499	348630	207572	239118	1.0981	0.0238318	0.0677033	1.75286	0.809713	insig
Zkep1869	Histidylleucine	C12H20N4O3	7763-65-7	81663.4	89169.6	76778.4	34438.2	15650.2	35725	1.1451	0.00467119	0.0289259	2.88546	1.5288	up
Lmxp000939	Zarzissine	C5H5N5	160568-14-9	6.88669e+06	7.91893e+06	6.9041e+06	6.92342e+06	4.83032e+06	4.21146e+06	0.928146	0.131171	0.212058	1.35981	0.44341	insig
MWSHC2054	Adenine	C5H5N5	73-24-5	6.88669e+06	7.91893e+06	6.9041e+06	6.92342e+06	4.83032e+06	4.21146e+06	0.928146	0.131171	0.212058	1.35981	0.44341	insig
pmp000438	Betulin	C30H50O2	473-98-3	14242.5	29445.1	22918	35022	31410.3	34048.6	0.922081	0.117059	0.195846	0.662868	-0.593207	insig
Wayp001104	N-(1-Deoxy-1-fructosyl)Tyrosine	C15H21NO8	-	33501.1	17739.2	28639.3	21403.2	27199.9	25560.8	0.136351	0.731219	0.784578	1.07707	0.10711	insig
pmb0532	IMP	C10H13N4O8P	131-99-7	768002	640492	620584	759309	800141	747042	0.878623	0.174078	0.262127	0.879725	-0.184876	insig
pmb0981	AMP	C10H14N5O7P	61-19-8	9.33983e+06	8.49517e+06	7.02928e+06	1.08155e+07	9.51701e+06	1.01379e+07	0.9599	0.0906689	0.161409	0.816016	-0.293331	insig
Zbkp000425	Heterodendrin	C11H19NO6	66465-22-3	37219.9	42814.6	36878.8	42930.3	35989.5	37387.2	0.0531798	0.947131	0.959387	1.00521	0.00750183	insig
Lcsp000522	Prolylproline	C10H16N2O3	20488-28-2	28114.5	26685.5	19876.9	31270.3	35378.4	27963.7	0.878382	0.11833	0.197162	0.789292	-0.341368	insig
pme0122	N6-Acetyl-L-lysine	C8H16N2O3	692-04-6	167178	146499	143338	209141	156943	147028	0.518532	0.441713	0.531708	0.890674	-0.167031	insig
MWSmce295	Spongouridine	C9H12N2O6	3083-77-0	1.65921e+06	1.69332e+06	1.56359e+06	1.48488e+06	1.52959e+06	1.03673e+06	0.81016	0.203437	0.294791	1.2135	0.279173	insig
Lcsp000520	Alanylproline	C8H14N2O3	13485-59-1	49036.2	59222.3	49312.9	28279.9	33128.4	44127.3	1.04332	0.0449528	0.100323	1.49306	0.578275	insig
Zmmp000635	4,5-Dehydro-L-leucine*	C6H11NO2	-	5.73243e+06	5.73299e+06	4.72459e+06	5.56434e+06	5.31004e+06	4.84938e+06	0.222943	0.718286	0.772956	1.02965	0.0421583	insig
MWS04447	Homoproline	C6H11NO2	535-75-1	5.11334e+06	4.28279e+06	3.76175e+06	4.9744e+06	4.63133e+06	4.49015e+06	0.477542	0.51887	0.607543	0.933456	-0.0993457	insig
Zmbp000449	Epigoitrin	C5H7NOS	1072-93-1	3.09388e+06	2.95165e+06	2.75708e+06	3.63938e+06	3.23197e+06	2.89528e+06	0.7135	0.273216	0.366586	0.901294	-0.14993	insig
mws0256	L-Valine	C5H11NO2	72-18-4	1.65928e+07	1.59664e+07	1.64105e+07	9.44041e+06	8.36223e+06	9.11479e+06	1.26405	0.000177092	0.00707396	1.81926	0.863351	insig
Hahp000801	alanine betaine	C5H11NO2	-	3.85105e+06	3.53301e+06	3.51504e+06	2.1081e+06	1.96662e+06	2.13579e+06	1.26153	0.0012365	0.0167098	1.75494	0.811426	insig
Zmsp000758	1-(Hydroxymethyl)hexahydro-1h-pyrrolizin-2-ol	C8H15NO2	-	475373	495818	393293	575388	493027	476016	0.715823	0.243202	0.339732	0.883487	-0.178719	insig
MWS2984	8-Azaguanine	C4H4N6O	134-58-7	186860	159291	125856	167825	149627	142789	0.0746811	0.852231	0.883287	1.02557	0.036419	insig
WaXYp00346	2-(hydroxymethyl)-6-(1-(2-hydroxyphenyl)-2-(methylamino)ethoxy)tetrahydro-2H-pyran-3,4,5-triol	C15H23NO7	-	50726.8	36952.3	33668.4	42243	53614.6	58808.3	0.790661	0.196005	0.286055	0.784578	-0.350011	insig
Yalp000545	N-Methyl-L-proline*	C6H11NO2	475-11-6	5.73243e+06	5.73299e+06	4.72459e+06	5.56434e+06	5.31004e+06	4.84938e+06	0.222943	0.718286	0.772956	1.02965	0.0421583	insig
mws0567	4-Guanidinobutanoate	C5H11N3O2	463-00-3	3.3277e+06	2.76059e+06	2.70628e+06	5.98144e+06	5.18765e+06	5.05864e+06	1.229	0.00326814	0.024756	0.541946	-0.883778	insig
pme2755	N-Acetyl-D-glucosamine	C8H15NO6	7512-17-6	128149	155854	126223	71136.3	86766	82747.1	1.20627	0.0141705	0.0496576	1.70467	0.769489	insig
PDP228000	Glucosylisomaltol*	C12H16O8	-	603753	593704	592995	564733	553155	532312	1.16529	0.0274179	0.0726063	1.08499	0.117683	insig
pmb0964	Isopentenyladenine-7-N-glucoside	C16H23N5O5	-	133798	162263	145593	150697	113743	148009	0.413289	0.542444	0.627378	1.07081	0.0987015	insig
MWS201470	Met-Arg	C11H23N5O3S	60461-10-1	57179.3	31776.8	37116.6	107754	147212	138466	1.2058	0.00551538	0.030591	0.320443	-1.64186	down
mws1375	Nicotianamine	C12H21N3O6	34441-14-0	761812	841145	644469	1.13966e+06	984699	767490	0.838755	0.175644	0.263574	0.777157	-0.363721	insig
Rlp0871	3-O-a-D-Glucosyl Isomaltol*	C12H16O8	85559-61-1	612606	514860	571853	441419	567946	409131	0.824319	0.187656	0.27701	1.19797	0.260594	insig
pma6455	D-Ribulose 5-phosphate	C5H11O8P	4151-19-3	93532.9	116076	106640	61992.6	61698.3	65443	1.23433	0.0201287	0.0614501	1.67209	0.741653	insig
MWStz040	L-Proline*	C5H9NO2	147-85-3	1.0115e+07	1.01649e+07	9.56409e+06	8.76264e+06	8.37958e+06	8.33657e+06	1.21473	0.00493211	0.0289567	1.17133	0.228144	insig
pmb0962	L-Lysine-Butanoic Acid	C10H22N2O4	80407-71-2	32718.4	14844.2	19911	71010.4	55511.2	60533.2	1.16181	0.00505588	0.0291444	0.360716	-1.47107	down
Lcsp000435	Glu-Ser	C8H14N2O6	5875-38-7	32718.4	14844.2	19911	71010.4	55511.2	60533.2	1.16181	0.00505588	0.0291444	0.360716	-1.47107	down
MWS0442	Maltotriose	C18H32O16	1109-28-0	2.50325e+06	3.07313e+06	2.87424e+06	1.70923e+06	1.49839e+06	2.06221e+06	1.15494	0.0106358	0.0417293	1.60358	0.6813	insig
Zkep00434	Turanose	C12H22O11	547-25-1	1.74931e+06	2.02871e+06	2.19189e+06	1.34558e+06	1.06773e+06	1.57537e+06	1.07372	0.028546	0.0742805	1.49671	0.581793	insig
Rfn0453	2-propyl-1,3,2-dioxazolidine*	C5H11NO2	-	2.24086e+06	2.33934e+06	2.29299e+06	4.888e+06	4.86759e+06	4.38626e+06	1.26677	0.00367597	0.0264941	0.486018	-1.04092	down
MWSmce190	4-Hydroxy-L-Isoleucine	C6H13NO3	1219387-79-7	186782	182134	195144	243094	258453	222986	1.18952	0.0239278	0.0678972	0.778516	-0.361202	insig
Wbjp000520	4-Hydroxypipecolic acid	C6H11NO3	14228-16-1	605892	601624	638436	1.27046e+06	1.2475e+06	1.10316e+06	1.26063	0.00577435	0.0311103	0.509773	-0.972073	insig
Rfmb320	1-Methylpiperidine-2-carboxylic acid	C7H13NO2	7730-87-2	50454.8	41858.8	64028	1.13408e+06	1.01671e+06	1.12718e+06	1.26988	0.00101355	0.0153033	0.0476948	-4.39002	down
Wccp000476	2-[(1R)-1-carboxyethoxy]propanoic acid	C6H10O5	-	616179	533924	624569	428597	486484	375975	1.11389	0.0204143	0.0618754	1.37459	0.459001	insig
mws0675	Nicotinamide D-ribonucleotide	C11H15N2O8P	1094-61-7	162724	191509	194062	79860.4	68310.8	72681.9	1.25867	0.0045117	0.0284605	2.48262	1.31186	up
pma3101	Nicotinate D-ribonucleoside	C11H14NO6+	17720-18-2	226194	211569	169033	269162	181937	311889	0.640718	0.308821	0.402074	0.795289	-0.330449	insig
MWSmce356	L-Canavanine sulfate	C5H14N4O7S	2219-31-0	266834	288181	248151	244800	252346	213916	0.86534	0.136141	0.218075	1.12953	0.175723	insig
MWS5209	N-Methyl-α-aminoisobutyric acid	C5H11NO2	2566-34-9	32718.4	14844.2	19911	71010.4	55511.2	60533.2	1.16181	0.00505588	0.0291444	0.360716	-1.47107	down
Lamp000484	4-Methylazetidine-2-Carboxylic acid*	C5H9NO2	1779725-63-1	4.05054e+06	3.67312e+06	3.37489e+06	4.62242e+06	4.36128e+06	4.14418e+06	1.03162	0.0537488	0.113235	0.845418	-0.242263	insig
Yacp000453	3-hydroxy-1-methylpyrrolidin-2-one*	C5H9NO2	132996-63-5	1.0115e+07	1.01649e+07	9.56409e+06	8.76264e+06	8.37958e+06	8.33657e+06	1.21473	0.00493211	0.0289567	1.17133	0.228144	insig
Wasn000977	4-O-galactopyranosylxylose	C11H20O10	14087-31-1	151627	147144	117640	99269.2	96743	85155.6	1.15011	0.0370302	0.0884364	1.48101	0.566578	insig
MWS201403	Lys-Ala	C9H19N3O3	17043-71-9	87896.2	118670	115606	153505	169409	182793	1.15121	0.00958791	0.0398068	0.637072	-0.650472	insig
MWSmce548	Betaine*	C5H11NO2	107-43-7	2.24086e+06	2.33934e+06	2.29299e+06	4.888e+06	4.86759e+06	4.38626e+06	1.26677	0.00367597	0.0264941	0.486018	-1.04092	down
Rlp0095	(S)-4-Aminovaleric acid	C5H11NO2	1558-59-4	9.11478e+06	8.82447e+06	8.69844e+06	6.72118e+06	7.17661e+06	7.82638e+06	1.16004	0.0245103	0.0689	1.22618	0.294168	insig
MWS00330g	1-Amino-1-cyclobutane-carboxylic-acid*	C5H9NO2	22264-50-2	1.0115e+07	1.01649e+07	9.56409e+06	8.76264e+06	8.37958e+06	8.33657e+06	1.21473	0.00493211	0.0289567	1.17133	0.228144	insig
MWS5173	Isocytosine	C4H5N3O	108-53-2	69321.1	61159.4	62373	115120	83716.8	83006.6	1.08173	0.100036	0.174032	0.684259	-0.547386	insig
MWS1860	Pyrrolidin	C4H9N	123-75-1	76500	76669.5	93116.6	84705.6	97483.3	75840.5	0.286284	0.66425	0.729244	0.954489	-0.0672003	insig
Zmbp000490	Valerine	C8H15NO2	-	188392	143934	164373	366138	369698	382676	1.25179	0.00134875	0.0173039	0.444071	-1.17114	down
MWS3020	N-Acetylcadaverine	C7H16N2O	32343-73-0	222390	190454	121630	250528	240780	231422	0.858695	0.165364	0.2528	0.739522	-0.435336	insig
Rfmb318	D-Proline betaine	C7H14NO2+	1195-94-4	50454.8	41858.8	64028	1.13408e+06	1.01671e+06	1.12718e+06	1.26988	0.00101355	0.0153033	0.0476948	-4.39002	down
MWSmce157	Stachydrine	C7H13NO2	471-87-4	62298.9	79200.4	45162.4	49487.6	58428.2	39208.8	0.62868	0.323446	0.417493	1.26873	0.343388	insig
Lmcp000611	2-Amino-4,5-dihydro-1H-imidazole-4-acetic acid	C5H9N3O2	69098-41-5	50454.8	41858.8	64028	1.13408e+06	1.01671e+06	1.12718e+06	1.26988	0.00101355	0.0153033	0.0476948	-4.39002	down
pme0183	Isoguanine	C5H5N5O	3373-53-3	103368	74085	97487.1	120703	120830	103509	0.910289	0.104573	0.180657	0.796832	-0.327653	insig
mws1050	O-Acetyl-L-serine	C5H9NO4	5147-00-2	143708	158981	150253	203451	184909	163297	1.02984	0.0906588	0.161409	0.821056	-0.284447	insig
pmb0530	NAD+	C21H27N7O14P2	53-84-9	517840	404460	464617	306803	293739	339319	1.16805	0.0309038	0.0779482	1.47566	0.561362	insig
pme2831	Metformin	C4H11N5	657-24-9	30685.6	31371.1	24068.3	33067	38724.6	37928.6	0.997706	0.0588573	0.119541	0.784952	-0.349324	insig
Zahp011155	N-(sec-butyl)tetradec-2-enamide	C18H35NO	-	7402.44	9407.56	7421.76	7751.7	8025.94	7275.33	0.325634	0.622271	0.693745	1.05113	0.0719475	insig
Zkep143812	6-Deoxy-6-sulfo-D-glucono-1,5-lactone	C6H10O8S	-	3.23718e+06	3.5732e+06	3.3197e+06	4.08311e+06	3.75308e+06	4.14368e+06	1.13545	0.0185928	0.0584549	0.845592	-0.241966	insig
MWSHY0087	Licochalcone C	C21H22O4	144506-14-9	68383.8	55931.7	52260.2	49198.5	52910.6	56092.6	0.641358	0.339125	0.432482	1.11614	0.158522	insig
Sasp001236	7-Hydroxy-tryptophan	C11H12N2O3	-	1.10419e+06	979230	789556	781269	534458	588622	1.03209	0.0546026	0.11386	1.50864	0.593248	insig
Wbmp010544	10-Hydroxymethyllycaconitine	C37H50N2O11	-	153330	12081.4	90671.1	58524.4	64889.4	71268.2	0.132057	0.666643	0.731214	1.31539	0.395488	insig
Wcdp010180	9,11,13,15-Octadecatetraenal	C18H28O	148408-16-6	56326.6	44826.7	43847.7	54029	48347	52112.8	0.473745	0.52475	0.612083	0.938585	-0.0914399	insig
WapTKC182483	2-( 1,1,7,7a-tetramethyl-2-methylene-1a,2,4,5,6,7,7a,7b-octahydro-1H-cyclopropa[a]naphthalen-4-yl)ethan-1-ol*	C18H28O	-	56326.6	44826.7	43847.7	54029	48347	52112.8	0.473745	0.52475	0.612083	0.938585	-0.0914399	insig
pmb0865	LysoPC 18:3(2n isomer)	C26H48NO7P	-	2.84134e+06	3.03714e+06	3.08679e+06	2.43998e+06	2.35762e+06	2.49451e+06	1.22275	0.00683703	0.0333135	1.22945	0.298011	insig
Rfn09756	(4aS,6R,8aR)-8a-methyl-4-methylidene-6-(prop-1-en-2-yl)-decahydronaphthalen-1-one	C15H22O	-	87176.9	77118	94445.2	102545	80481.3	128959	0.643471	0.333773	0.427439	0.829334	-0.269974	insig
Waqkp05977	2-g-linolenoyl-glycerol	C21H36O4	-	71211.3	72271.7	68959	54930.7	36622.9	50544.5	1.09332	0.0473613	0.103897	1.49504	0.580181	insig
Wcgp010223	3-(Cyclohexen-1-yl)-2-hydroxy-4a,5-dimethyl-2,3,4,5,6,7,8,8a-octahydronaphthalen-1-one	C18H28O2	-	585030	579288	623240	373217	370791	407637	1.25479	0.000350884	0.0096434	1.55218	0.634293	insig
Lmhp008718	LysoPC 17:2*	C25H48NO7P	-	26880.9	25479.7	39371.8	30044.7	19400.6	27233.5	0.535281	0.413668	0.508204	1.19632	0.258605	insig
Qmrp120202	O-Methylleuconolam	C20H24N2O3	-	20056.1	16097.7	19079.2	18608.4	13079	24713.5	0.0210685	0.921206	0.940091	0.979292	-0.0301884	insig
PD1035641	(9E)-undec-9-en-7-ynoic acid	C11H16O2	-	107386	121398	128818	144275	131750	169126	0.979132	0.0993397	0.173066	0.803325	-0.315945	insig
WapTKC207821	2-isopropyl-3,4,8,9-tetramethyl-5-methylenecyclodeca-3,8-dien-1-ol	C18H30O	-	181189	193562	188412	136095	136422	151764	1.22387	0.00281802	0.0236058	1.32733	0.408532	insig
pmp001220	Bavacoumestan A	C20H16O6	-	70669.6	42542.6	48497.5	127440	135515	151543	1.21018	0.00185699	0.0201985	0.390133	-1.35796	down
pmb0374	2-Aminopurine	C5H5N5	452-06-2	260733	136557	255656	195720	261390	204094	0.126455	0.955614	0.965482	0.98751	-0.0181334	insig
Lacp005602	Blumenol C malonyl Glucoside*	C22H34O10	-	286726	302871	309387	947240	745004	674014	1.24454	0.0262127	0.0709735	0.379918	-1.39624	down
WapTKC167236	4-[3-(4,8-Dimethyl-3,7-Nonadienyl)-3-Methyloxiranyl]-2-Butanone	C18H30O2	115028-53-0	174083	196287	191218	187648	155227	243311	0.130933	0.783792	0.825944	0.95804	-0.0618429	insig
MWSmce169	Pregna-4,17(20)-diene-3,16-dione (Guggulsterone)	C21H28O2	95975-55-6	386982	234692	208730	32654.5	45464	49604.1	1.23621	0.0508939	0.109007	6.50162	2.7008	up
PDP153768	Oxanosine	C10H12N4O6	80394-72-5	2.64914e+06	3.27826e+06	1.76953e+06	2.40262e+06	3.32269e+06	5.84752e+06	0.64708	0.340139	0.433323	0.665087	-0.588385	insig
Lskp211425	Stigmast-4-ene-3,6-dione	C29H46O2	23670-94-2	8853.08	9778.38	8009.75	31736.1	27392.8	29769.3	1.26532	0.00117656	0.0163515	0.299682	-1.73849	down
MWSslk097	Dimethyl phthalate	C10H10O4	131-11-3	2.27825e+06	2.63238e+06	1.80747e+06	2.36315e+06	1.98276e+06	2.09147e+06	0.175841	0.747872	0.796038	1.04361	0.0615823	insig
Zbsp004862	Syringetin-3-O-glucoside*	C23H24O13	40039-49-4	198677	167063	158472	61851.9	74566	63006	1.25232	0.00741474	0.0344145	2.62863	1.39431	up
Zahp012577	Octadecadienamide	C18H33NO	-	483422	641760	623469	481699	490153	444960	0.934932	0.149611	0.233833	1.23422	0.303594	insig
Zbkp004942	Dodecanamide	C12H25NO	-	128002	147548	142059	157871	192411	148751	0.888916	0.16696	0.254287	0.836837	-0.256981	insig
Lagp003663	Quercetin 7,3',4'-trimethyl ether-3-glucoside	C24H26O12	-	50429.2	55428.5	57411.8	28004	35746.6	24068.9	1.19098	0.00617084	0.0317317	1.85915	0.894644	insig
Rfn06325	1,4-dimethyl 2-{[3-(4-hydroxy-3,5-dimethoxyphenyl)prop-2-enoyl]oxy}butanedioate	C17H20O9	-	4.46085e+06	6.70645e+06	4.59264e+06	1.90882e+07	9.03991e+06	1.09513e+07	1.09403	0.120894	0.200615	0.40328	-1.31015	down
pmb2319	LysoPC 15:0*	C23H48NO7P	108273-89-8	21553.6	21607.3	19640.4	100683	115207	107930	1.27194	0.0018934	0.0201985	0.193939	-2.36632	down
Wbmp011762	Dibutyl phthalate*	C16H22O4	84-74-2	2.45004e+06	2.4691e+06	2.42559e+06	2.32116e+06	2.31964e+06	2.38298e+06	1.15633	0.018078	0.0580298	1.04569	0.0644619	insig
Lmxp011770	Diisobutyl phthalate*	C16H22O4	84-69-5	2.45004e+06	2.4691e+06	2.42559e+06	2.32116e+06	2.31964e+06	2.38298e+06	1.15633	0.018078	0.0580298	1.04569	0.0644619	insig
Zbzp011453	Des-O-Methyllasiodiplodin*	C16H22O4	32885-82-8	2.45004e+06	2.4691e+06	2.42559e+06	2.32116e+06	2.31964e+06	2.38298e+06	1.15633	0.018078	0.0580298	1.04569	0.0644619	insig
pmb1650	Octadeca-11E,13E,15Z-trienoic acid	C18H30O2	25575-00-2	2.45004e+06	2.4691e+06	2.42559e+06	2.32116e+06	2.31964e+06	2.38298e+06	1.15633	0.018078	0.0580298	1.04569	0.0644619	insig
MWSmce341	Butyl isobutyl phthalate*	C16H22O4	17851-53-5	2.45004e+06	2.4691e+06	2.42559e+06	2.32116e+06	2.31964e+06	2.38298e+06	1.15633	0.018078	0.0580298	1.04569	0.0644619	insig
Zmcp102204	Senkyunolide Q*	C16H22O4	-	2.74759e+06	2.8749e+06	2.56533e+06	2.70735e+06	2.59508e+06	2.69699e+06	0.379621	0.568476	0.650013	1.02355	0.0335843	insig
MWSHY0150	Kuwanon C	C25H26O6	62949-79-5	89036.1	85486.5	77893.3	237460	194829	174713	1.2423	0.0209095	0.0629859	0.41584	-1.2659	down
Walbp08560	3,5-di-tert-Butyl-4-hydroxyacetophenone	C16H24O2	14035-33-7	51323.2	51544.7	55879.2	54346.4	59489.3	60962.6	0.935017	0.104412	0.180617	0.908173	-0.138961	insig
MW0155854	Pro-Glu-His	C16H23N5O6	-	192728	130648	173148	916927	795742	533063	1.23042	0.032932	0.0818265	0.221097	-2.17725	down
PDP007623	Fortuneanoside E	C20H24O10	908608-56-0	169560	214779	358613	76950.5	99509.2	78348.4	1.15862	0.101608	0.176265	2.91573	1.54386	up
Zbsp004301	Quercetin-7-O-rutinoside*	C27H30O16	147714-62-3	50158.5	24012.1	45572.8	4.79164e+06	5.71821e+06	4.42805e+06	1.26799	0.00597445	0.0317317	0.00801608	-6.96289	down
MWSHY0105	Morusin*	C25H24O6	62596-29-6	590060	546275	498266	1.51738e+06	1.19505e+06	926666	1.1878	0.0564109	0.11644	0.449178	-1.15464	down
Lmhp008763	LysoPE 16:1(2n isomer)*	C21H42NO7P	-	72614.9	92265.5	83286.5	102570	100471	149801	0.964731	0.152088	0.236797	0.703338	-0.507709	insig
YC512118	Oleamide	C18H35NO	301-02-0	57731.8	85077.8	74150.1	73481.8	77501.5	62113.8	0.0517615	0.896876	0.919815	1.01813	0.0259162	insig
WapTKC039086	Africanone	C15H22O	90851-05-1	116153	106199	109835	131342	131330	123701	1.16817	0.00989764	0.0404843	0.859758	-0.217998	insig
Rfn02432	2-[(3,4,5,6-tetrahydroxyoxan-2-yl)methoxy]benzoic acid	C13H16O8	-	42196.9	38786.3	47949.1	48476.9	48055.6	24838.6	0.280019	0.784061	0.825944	1.0623	0.0871886	insig
Walbp07454	3-Hydrocinnamyl-6-CinnamylGlucose	C24H30O6	-	1.67858e+06	2.15092e+06	1.33574e+06	1.55716e+06	1.38636e+06	1.428e+06	0.593627	0.379617	0.473264	1.18157	0.240703	insig
Wacyp09192	2,5-O-Di-CinnamylSorbitol	C24H30O6	-	1.98624e+06	2.11268e+06	1.58206e+06	1.77655e+06	1.68112e+06	1.63047e+06	0.627386	0.341994	0.435021	1.11651	0.159	insig
Lmhp008589	LysoPE 18:3(2n isomer)	C23H42NO7P	-	242988	255424	268018	217914	226570	231970	1.12025	0.03341	0.0825645	1.13301	0.18016	insig
pmb0876	LysoPE 16:0	C21H44NO7P	53862-35-4	4.34018e+06	4.0874e+06	3.91733e+06	4.30821e+06	3.42381e+06	4.63504e+06	0.0321084	0.986048	0.987259	0.99821	-0.00258502	insig
pmb2221	Phytosphingosine	C18H39NO3	554-62-1	255430	219129	270977	117124	134365	119574	1.24463	0.0086571	0.0379329	2.0092	1.00662	up
Wcop004647	6a-methyl-10-methylene-5,11-dioxododecahydro-9H-9,11a-methanonaphtho[1',2':1,7]cyclohepta[1,2-b]oxirene-3-carboxylic acid	C19H22O5	-	143575	162806	128947	100208	71400.5	142057	0.829846	0.176658	0.264608	1.38787	0.472874	insig
Wcdp009473	1-Linoleoylglycerol	C21H38O4	2277-28-3	83600.7	86368.8	77991.5	90035.3	92258.4	95669.2	1.09042	0.0344394	0.0844549	0.892065	-0.164779	insig
Walp007190	2-AminoicoSane-1,5,7,19-tetraol	C20H43NO4	-	1.62681e+06	1.60074e+06	1.40042e+06	1.42164e+06	1.64018e+06	1.49233e+06	0.155591	0.810947	0.850225	1.01621	0.0231938	insig
MW0015391	9R-hydroxy-10E,12Z-octadecadienoic acid	C18H32O3	10075-11-3	145566	161577	177485	115597	74854.9	95678.6	1.13429	0.0129579	0.0472478	1.69373	0.760203	insig
Zbhp006013	Chrysin 7-(6-O-malonylglucoside)	C24H22O12	-	414625	448866	657849	231125	197704	234891	1.19258	0.0607942	0.122692	2.29214	1.19669	up
Lamp006438	Astrapterocarpan-3-O-malonyl glucoside	C26H28O13	-	422400	542415	623520	36073.9	36227.5	41208.9	1.26879	0.0137714	0.0488715	13.9929	3.80662	up
Lhmp110110	Pyramidatin F*	C22H24O7	-	1.17514e+06	1.05565e+06	1.11806e+06	97877.1	117636	125247	1.27081	0.000690384	0.0132094	9.82758	3.29684	up
Sazp006172	Comazaphilone G*	C22H24O7	-	1.17514e+06	1.05565e+06	1.11806e+06	97877.1	117636	125247	1.27081	0.000690384	0.0132094	9.82758	3.29684	up
PDP237413	5,5,9-trimethyltetracyclo[11.2.1.01,10.04,9]hexadecan-14-ol	C19H32O	-	49897.8	63405.4	59955.9	43760.8	30449.8	36544.1	1.11187	0.0204128	0.0618754	1.56435	0.645562	insig
PD0630939	(5E,8E,10E)-12-hydroxyheptadeca-5,8,10-trienoic acid	C17H28O3	50683-78-8	253236	244666	173815	192179	211844	163013	0.629767	0.309816	0.402662	1.18461	0.244413	insig
Wagp001741	N-(gamma-L-glutamyl)tyramine O-glucoside	C19H28N2O9	-	13752.1	18165	15711	28381.7	17318.1	26037.3	0.959531	0.126795	0.207737	0.663925	-0.590908	insig
Walp006011	2-Aminotetradecane-1,4-diol	C14H31NO2	-	271703	293871	251937	237266	410858	238298	0.159143	0.731652	0.784578	0.922258	-0.116758	insig
Wcdp005264	Tetradecasphinganine	C14H31NO2	-	271703	293871	251937	237266	410858	238298	0.159143	0.731652	0.784578	0.922258	-0.116758	insig
MW0155364	Phe-Thr-Val	C18H27N3O5	-	57597.5	64401.9	70033.8	132492	111658	88214.2	1.14357	0.0580929	0.118851	0.577779	-0.79141	insig
Qajp005688	Oleaside D	C36H54O13	71659-74-0	66543.3	51751.6	279115	43560.6	34280	21841.2	0.903812	0.30887	0.402074	3.98678	1.99523	insig
Wcdp010716	Glycidyl Linoleate	C21H36O3	24305-63-3	59759.8	59563.7	72782.6	78042.1	51935	81837.1	0.322121	0.573814	0.652813	0.906956	-0.140895	insig
Hmbp002730	Isoscutellarein*	C15H10O6	41440-05-5	50175.2	29984.3	25721.4	25492	15885.7	10552.5	0.955487	0.125205	0.205677	2.03891	1.02779	insig
Wbtp006052	Protoapigenone	C15H10O6	-	702613	912955	1.02321e+06	486044	749091	559467	0.963919	0.0852072	0.15413	1.4704	0.556206	insig
Zbbp005255	Aureusidin*	C15H10O6	38216-54-5	50175.2	29984.3	25721.4	25492	15885.7	10552.5	0.955487	0.125205	0.205677	2.03891	1.02779	insig
Lmmp004504	2'-Hydroxygenistein	C15H10O6	1156-78-1	50175.2	29984.3	25721.4	25492	15885.7	10552.5	0.955487	0.125205	0.205677	2.03891	1.02779	insig
MWSHY0058	Luteolin (5,7,3',4'-Tetrahydroxyflavone)*	C15H10O6	491-70-3	50175.2	29984.3	25721.4	25492	15885.7	10552.5	0.955487	0.125205	0.205677	2.03891	1.02779	insig
Qacp006435	1,7-Dihydroxy-3,5,6-trimethoxyxanthone-glucoside	C22H24O12	-	16701.2	29522.9	21059.3	170866	187117	139613	1.25226	0.006246	0.0317317	0.135217	-2.88665	down
Lhmp122026	3-O-caffeioyl feruloyl sinapyl quininyl glucoside	C43H46O21	-	49978.3	29447.4	50165.8	203992	160033	155141	1.22717	0.00622557	0.0317317	0.249616	-2.00222	down
Rlp06004	(4S)-6-methoxy-4,5-dimethyl-3-methylidene-8-[(2S,3S,4R,5R,6S)-3,4,5-trihydroxy-6-(hydroxymethyl)oxan-2-yl]oxy-4H-isochromen-1-one	C19H24O9	-	92998.7	76330.4	174582	22583.7	28727.1	28516	1.19353	0.100548	0.174673	4.30821	2.10709	up
Wtmp010557	2-benzoyl-4-[(2r)-2-hydroxy-7-methyl-3-methylideneoct-6-en-1-yl]benzene-1,3,5-triol	C23H26O5	-	15371.8	14671.6	14248.7	17408.3	13884	14404.1	0.226157	0.717226	0.772494	0.969271	-0.0450278	insig
Wdgp005371	3-alpha(S)-Strictosidine	C27H34N2O9	20824-29-7	60352.6	82487.6	68595.2	189058	130666	170304	1.20603	0.0218522	0.0640894	0.431476	-1.21265	down
Cmyp005583	Wushanicariin	C27H30O11	115516-53-5	60352.6	82487.6	68595.2	189058	130666	170304	1.20603	0.0218522	0.0640894	0.431476	-1.21265	down
Zmcp102202	Senkyunolide C*	C12H12O3	-	3.83593e+06	3.38152e+06	3.58572e+06	4.60927e+06	3.96082e+06	3.89781e+06	0.940374	0.119289	0.198294	0.86648	-0.206762	insig
Latp011219	3,5-Dimethyl-2,3-dihydrobenzofuran	C10H12O	-	3.38823e+06	3.08607e+06	3.00879e+06	4.46843e+06	3.95604e+06	3.58351e+06	1.07717	0.0638995	0.126149	0.789732	-0.340564	insig
MWSmce658	5,7-Dihydroxy-2-methyl-4H-chromen-4-one	C10H8O4	1013-69-0	14044.8	12483	15491.6	14074.2	11096.6	12794.2	0.613172	0.33151	0.425209	1.10679	0.146386	insig
Wbtp005759	1,2,5,7,8-pentahydroxy-3-methylanthracene-9,10-dione	C15H10O7	-	134999	218796	208535	170280	131342	177402	0.480801	0.421527	0.514073	1.17391	0.231322	insig
Zdcp005372	Anhydrosecoisolariciresinol (AHS)*	C20H24O5	29388-33-8	49685.9	27957.1	47820.2	32766	58275.4	32440.4	0.0559244	0.955222	0.965482	1.01605	0.0229666	insig
pmb0608	Chrysoeriol-7-O-(6''-malonyl)glucoside	C25H24O14	-	296766	314196	304079	63942.7	91838.4	55484.1	1.24961	0.000443729	0.0110751	4.33124	2.11478	up
MWStz202	cis-Moschamine	C20H20N2O4	193224-24-7	34348.3	40464.4	59452.3	33542.6	22347.1	33262.2	0.876319	0.174816	0.262976	1.50602	0.590745	insig
Lajp006366	Bolusanthin IV	C15H12O4	-	36988.3	41473.1	54011.7	26793.1	19326.4	39209.2	0.901015	0.112613	0.191553	1.5525	0.634596	insig
Hmzp006046	Sesaminol 2-O-Beta-D-Glucoside	C26H28O12	153512-13-1	467983	413701	475831	225367	299153	262559	1.2067	0.00283585	0.0236741	1.72475	0.786386	insig
Lagp004883	8-Methoxy malonyl ononin*	C26H26O13	-	72523.7	105562	87491.4	1.0973e+06	921976	938655	1.26753	0.00310363	0.0242539	0.0897848	-3.47739	down
Lazp004218	Malonyl Wistin*	C26H26O13	-	72523.7	105562	87491.4	1.0973e+06	921976	938655	1.26753	0.00310363	0.0242539	0.0897848	-3.47739	down
Lmyp005841	Chrysin-7-O-glucoside*	C21H20O9	31025-53-3	102435	121443	107863	46032.4	59576.9	45018.7	1.23435	0.00137751	0.0173039	2.20239	1.13907	up
Lhhp102923	(7'R,8'R)-7'8'-dihydro-7'-(5'-hydroxy-3'-methoxphenyl)-3-methoxy-8'-methyl-1-(E)-propenylbenzof-uran	C20H22O4	-	93584.9	66907.9	103606	89664.3	62714.8	52275.9	0.688711	0.273435	0.366679	1.29046	0.367884	insig
Smgp105565	Cinchonain Ib*	C24H20O9	85081-24-9	441222	433898	345631	801136	608279	537904	1.08263	0.0761985	0.14304	0.626888	-0.67372	insig
mws0103	Indole-3-carboxaldehyde	C9H7NO	487-89-8	292991	252043	308142	78361.9	96052.5	67864.6	1.25341	0.00188558	0.0201985	3.52146	1.81618	up
MW0152979	Lys-Gly-Phe	C17H26N4O4	-	49421.4	104846	63926.6	221678	271195	420758	1.18287	0.0518483	0.110471	0.238821	-2.066	down
Zbjp006152	1-(3,4-dihydroxyphenyl)-5-hydroxy-7-(4-hydroxy-3-methoxyphenyl)hept-1-en-3-one	C20H22O6	-	68808.2	67106.3	50303.9	149044	131332	143849	1.23414	0.000592639	0.0122847	0.438961	-1.18783	down
Hmbp002333	10-Dehydrogeniposide	C17H22O10	-	54588.2	58157.9	31149.6	73690.1	84496.7	67649.4	0.963692	0.0633884	0.125893	0.637169	-0.650253	insig
Smgp005565	Cinchonain 1a*	C24H20O9	85022-69-1	441222	433898	345631	801136	608279	537904	1.08263	0.0761985	0.14304	0.626888	-0.67372	insig
Salp005796	Fraxiresinol	C21H24O8	89199-97-3	233729	160605	200854	332225	396810	154433	0.597503	0.314905	0.408625	0.673696	-0.569831	insig
Zbsp005900	7,8-Dimethoxy-6-hydroxycoumarin	C11H10O5	-	67642.2	73757.5	121286	49957.7	47879.6	36976	1.07567	0.121601	0.201332	1.94851	0.962372	insig
MWSmce549	1-Monomyristin	C17H34O4	589-68-4	496419	420515	485427	430709	450305	500045	0.130908	0.832437	0.867181	1.01542	0.0220836	insig
Lskp211249	epieudesmin	C22H26O6	-	133661	99475.1	115690	135746	121287	132156	0.681144	0.308079	0.401564	0.896291	-0.157961	insig
MWSprf031	Eupalinolide B	C24H30O9	877822-41-8	31534.8	40020.2	25499.4	51126.9	57247.8	51768.5	1.12875	0.0230086	0.0662107	0.606048	-0.722497	insig
MWSmce332	3,4-Dimethoxycinnamic acid	C11H12O4	2316-26-9	72895	58210.6	84375	56937.7	29743	110098	0.335401	0.821276	0.857297	1.09504	0.130983	insig
PDP114864	10-Oxo-11,15-phytodienoic acid	C18H28O3	-	167634	180408	172214	64938.3	75786.7	77846.9	1.26176	5.35867e-05	0.00409604	2.38025	1.25111	up
Ladp005389	portulacanone D glucoside	C23H24O10	-	150087	195605	217797	756765	670599	455623	1.2134	0.0338349	0.0832767	0.299253	-1.74056	down
Waptp05073	6,8-Dimethylapigenin-7-O-glucoside	C23H24O10	-	216127	247648	161248	810184	756064	772271	1.25133	0.000143663	0.00679168	0.267273	-1.90361	down
mws1383	Lumichrome	C12H10N4O2	1086-80-2	77055.5	28904.4	39912.5	33222.3	39873	27025.1	0.559817	0.406453	0.502113	1.45697	0.542973	insig
Rdp05299	7-methoxy-3-(4-methoxyphenyl)-8-[(2S,3R,4S,5S,6R)-3,4,5-trihydroxy-6-(hydroxymethyl)oxan-2-yl]oxychromen-4-one	C23H24O10	-	150087	195605	217797	756765	670599	455623	1.2134	0.0338349	0.0832767	0.299253	-1.74056	down
Lmjp004816	Loliolide	C11H16O3	5989-02-6	835438	746742	937052	464758	410987	327510	1.21257	0.00403825	0.0276682	2.09368	1.06604	up
Zbjp002910	1,7-bis(4-hydroxy-3-methoxyphenyl)hept-6-ene-3-one	C21H24O5	-	50710.1	51357.9	58111.5	24527.8	24338.2	23058.5	1.26568	0.00503284	0.0291444	2.22705	1.15513	up
WaYp007695	2-Aminooctadecane-1,16,18,18-tetraol	C18H39NO4	-	62818.5	41259.5	47136.5	34922.8	48940.5	70842.5	0.00244842	0.929891	0.944958	0.977433	-0.0329303	insig
Hmqp005411	9-Oxo-12Z-Octadecenoic acid	C18H32O3	112543-32-5	123073	141350	179001	276912	84591.1	164810	0.125647	0.675318	0.739404	0.84251	-0.247234	insig
Qatp010618	Lignans Machilin F*	C20H22O5	-	731803	729926	703776	818835	854104	765532	1.09928	0.0585557	0.119356	0.888059	-0.171273	insig
Lazn006152	Isoshonanin*	C20H22O5	-	731803	729926	703776	818835	854104	765532	1.09928	0.0585557	0.119356	0.888059	-0.171273	insig
Safp023636	Tributyl citrate	C18H32O7	77-94-1	375778	356339	317635	388422	386050	408093	0.964382	0.107414	0.183911	0.887692	-0.171869	insig
Lhhp120812	Methylillicinone F*	C16H22O4	-	1.68626e+07	1.58954e+07	1.65121e+07	1.91464e+07	1.80196e+07	1.61684e+07	0.752104	0.254999	0.350842	0.923796	-0.114354	insig
Ljmp121501	Mansonone N	C16H22O4	-	1.21851e+07	1.14201e+07	1.17083e+07	1.17762e+07	1.18694e+07	1.14962e+07	0.137929	0.833754	0.867814	1.00488	0.00702726	insig
Zahp011321	N-Isobutyl Decanamide	C14H29NO	73785-31-6	53418.9	90929.9	87419.5	65780.4	56955.1	65464.2	0.585243	0.348358	0.442181	1.2315	0.300418	insig
Sasp007379	6Z,8E,10E,12Z-Octadecatetraenoic acid	C18H28O2	145178-65-0	35938.3	32314.3	15389.6	24186.4	30932.5	11966.8	0.363912	0.548575	0.632635	1.2468	0.318228	insig
WaTKp12398	Streterpene C*	C16H30O3	-	140560	129478	164475	194879	202059	206315	1.16953	0.023391	0.0669174	0.720283	-0.473364	insig
PD0996260	(5R,6E,10S)-5,10-dihydroxy-2,6,10-trimethyldodeca-2,6,11-trien-4-one	C15H24O3	-	109790	99772.1	143871	152653	189765	152533	1.01096	0.0610013	0.122907	0.714077	-0.485848	insig
Lkmp122412	Hydroxysantamarin	C15H20O4	-	2.15016e+06	1.82044e+06	1.99614e+06	228590	255616	231189	1.27219	0.00276091	0.0232868	8.34049	3.06013	up
MWSmce349	Laurocapram	C18H35NO	59227-89-3	199245	311929	259252	232779	264446	214467	0.290853	0.624224	0.695604	1.08253	0.114404	insig
Zjxp110304	3-Hydroxy-3,7,11-trimethyldodeca-1,6E,10-trien-9-yl isobutyrate	C18H30O3	-	168861	210798	261010	258738	126408	205449	0.273833	0.741291	0.791384	1.08479	0.117413	insig
Wcdp007645	9-Oxo-10,12-Octadecadienoic Acid	C18H30O3	54665-32-6	139724	162153	210320	205799	122953	147674	0.26458	0.730391	0.784256	1.07508	0.104445	insig
WaQzp10481	(9R,13R)-10,11-dihydro-12-oxo-15-phytoenoic acid	C18H30O3	136845-14-2	188229	222764	278631	348510	143062	209537	0.0855009	0.957725	0.966019	0.983617	-0.0238308	insig
Lsjp211221	Buddledin A	C17H24O3	62346-20-7	166235	146991	199081	205778	169466	242864	0.718039	0.25443	0.350557	0.828831	-0.270851	insig
pmb0855	LysoPC 16:0	C24H50NO7P	17364-16-8	3.272e+07	3.38956e+07	3.29992e+07	3.41557e+07	3.37493e+07	3.62061e+07	0.858387	0.177448	0.265294	0.956812	-0.0636928	insig
Zahp007439	3,4-Methylenedioxycinnamaldehyde	C10H8O3	58095-77-5	334991	322512	312538	408809	312719	328599	0.501539	0.465968	0.556523	0.923736	-0.114447	insig
MWStz588	Dihydroactinidiolide*	C11H16O2	17092-92-1	59485.3	74882.8	67830.2	76982.7	100716	80894.7	0.958723	0.108394	0.185018	0.781914	-0.354917	insig
MWSHC2083	1,6-Dihydroxy-4(14)-eudesmene	C15H26O2	70389-88-7	89590	82584.6	101189	77978	86096.6	94692.1	0.401214	0.539942	0.625331	1.05641	0.0791677	insig
Cmlp002163	Gentioflavoside	C16H22O10	34239-17-3	16109.4	26472.6	21303.1	31038	27186.8	18466.9	0.492531	0.423787	0.515201	0.833011	-0.263593	insig
MWSmce463	Mesitaldehyde	C10H12O	487-68-3	68835.4	47169.3	81936.9	126993	64385.5	79791.8	0.637725	0.334942	0.428711	0.729952	-0.454126	insig
Rlp011429	5-(6-hydroxy-6-methylheptan-2-yl)-4a-methyl-decahydronaphthalen-1-ol	C19H36O2	-	154618	157437	164846	190125	86373.3	113695	0.614969	0.450442	0.539824	1.22221	0.289497	insig
Zmgp003655	5-hydroxy-1-phenyl-7-(4-hydroxy-3-methoxyphenyl)-3-heptanone	C20H24O4	-	92276	86999.2	135723	31344.2	35969.3	66925.8	1.08513	0.0388352	0.0911622	2.34654	1.23054	up
WapTKC021991	3S-Hydroxyisochrysanthenyl Acetate	C12H18O3	71372-32-2	40425	41329.2	37901.5	33397.6	34023	35711.5	1.1642	0.0150625	0.0517457	1.16022	0.214398	insig
WapTKC034476	Agripilol D*	C16H30O3	1330065-50-3	167757	211091	149325	226593	221324	199048	0.884945	0.150309	0.234695	0.816385	-0.292678	insig
MWSHY0023	Baicalein	C15H10O5	491-67-8	25612.2	22951	41888	29226	48528.8	28845	0.403531	0.573662	0.652813	0.848512	-0.236992	insig
Lsjp211222	Buddledin C	C15H22O	-	51195.5	69358.7	65222.2	74566	87271.6	51088.6	0.391237	0.503488	0.592938	0.872492	-0.196786	insig
PDP050382	5,8-Dihydroxyflavanone	C15H12O4	-	66834.2	66196	65725.1	44770.8	36251.4	65156.1	0.889603	0.177507	0.265294	1.35968	0.443264	insig
WapTKC109967	17-(1,2-dihydroxyethyl)-10,13-dimethyl-1,2,8,9,11,12,14,15,16,17-decahydrocyclopenta[a]phenanthren-3-one	C21H30O3	869222-83-3	1.58589e+06	1.66609e+06	1.66691e+06	1.67324e+06	1.7457e+06	1.96058e+06	0.840847	0.210858	0.303387	0.914373	-0.129145	insig
Zbmp011350	4-Hydroxyderricin	C21H22O4	55912-03-3	32363.6	49140	50805.9	40229.4	40158.6	36994.1	0.413644	0.488542	0.57868	1.12717	0.172704	insig
Wcdp010708	Octadeca-2,9,12,15-tetraen-1-ol	C18H30O	-	151685	216827	209547	164249	131611	181331	0.682617	0.260962	0.355607	1.21138	0.27665	insig
MWS201478	Phe-Ser	C12H16N2O4	16053-39-7	54891.1	50075.9	55260.1	31804.6	24980	32690.1	1.21624	0.00219145	0.0209311	1.79075	0.840567	insig
PD0599328	Neridienone A	C21H26O3	53823-05-5	52004.9	27582.6	65554.4	31506.3	41383.3	31957.7	0.565949	0.35053	0.444477	1.38432	0.469174	insig
pmd0146	LysoPC 20:2(2n isomer)	C28H54NO7P	-	45422.6	54031.3	52314.6	59284	70076.8	51704.9	0.812448	0.201438	0.292068	0.838196	-0.254641	insig
pmb0874	LysoPE 18:2(2n isomer)*	C23H44NO7P	-	6.0902e+06	5.98284e+06	6.36408e+06	5.09688e+06	3.96802e+06	5.3621e+06	1.01807	0.080165	0.147431	1.27796	0.353843	insig
Wahlp01697	Methyl 3-oxo-2-phenylpropanoate	C10H10O3	5894-79-1	72197.2	140938	146810	171667	119857	206713	0.673505	0.25594	0.350913	0.722438	-0.469054	insig
Waqkp06484	1-Linolenoylglycerol	C21H36O4	-	73369.1	73850.7	69130.2	46174.8	39868.6	38227.7	1.24553	0.00104682	0.0155183	1.74095	0.799877	insig
Zmxp003107	Luteolin-7,3'-di-O-glucoside	C27H30O16	52187-80-1	1.27475e+06	1.17552e+06	1.83613e+06	22571.4	33003	104475	1.22718	0.02029	0.061703	26.7818	4.74318	up
pmd0160	LysoPE 16:0(2n isomer)	C21H44NO7P	-	4.17984e+06	4.39303e+06	4.02813e+06	4.33908e+06	3.88196e+06	4.65935e+06	0.214765	0.734722	0.787179	0.978309	-0.031638	insig
Wacyp08016	2,5,8-trimethyldeca-2,4,7-triene-1,10-diol	C13H22O2	-	6.20527e+06	5.59836e+06	6.54646e+06	4.44248e+06	6.01037e+06	6.14335e+06	0.545293	0.410961	0.505791	1.10568	0.144933	insig
pmp001066	6'-O-Sinapoylgeniposide	C28H34O14	1012306-66-9	141291	99315	88480.7	247037	171010	320765	1.10538	0.0729955	0.139272	0.445426	-1.16674	down
Lmfp009701	Glycerol 9,11,13-octadecatrienoyl ester*	C21H36O4	-	108899	108597	106845	100763	89119.7	113952	0.559898	0.441374	0.531708	1.06749	0.0942253	insig
Lmhp011562	1-α-Linolenoyl-glycerol*	C21H36O4	-	99325.3	105925	102829	99816.4	101706	107800	0.0847115	0.899642	0.921879	0.995985	-0.00580368	insig
Wbkp012886	(1S,3R,3a1S,8R,10S,11aS)-1,5,10-trihydroxy-3,3a1,8,11a-tetramethyl-2,11-dioxohexadecahydrodibenzo[de,g]chromen-4-yl acetate*	C22H32O8	-	227180	229723	224108	207262	206988	180649	1.06029	0.0783964	0.145161	1.14475	0.195035	insig
Wbsp000191	3,7,11-trimethyl-2-oxa-6,10,13-triazatricyclo[7.3.1.05,13]tridecane	C12H23N3O	-	35748.5	36073.1	20310.8	40185.1	36605.5	33051.5	0.587477	0.378979	0.473192	0.838772	-0.253649	insig
Qmyp101406	JiangxiBaiyingsu H	C18H28O4	-	14630.3	13796.5	16780.5	11906.1	15865.6	14601	0.40021	0.557037	0.639677	1.0669	0.093423	insig
Wcfp001236	Quinoline	C9H7N	91-22-5	247927	136496	182206	57356.6	39393.4	46668.1	1.21991	0.0455798	0.100894	3.95089	1.98218	up
MWSHY0124	Pinocembrin	C15H12O4	480-39-7	68747.2	69998.3	77019.6	45912.7	38396.7	41178.5	1.24183	0.000987722	0.0153033	1.71941	0.781914	insig
Lmhp008833	LysoPC 16:1(2n isomer)*	C24H48NO7P	-	528927	586070	543511	639056	632899	704997	1.12894	0.0241285	0.0681506	0.838922	-0.253391	insig
Lmjp101401	Bismurrangatin	C30H30O9	-	1.88562e+06	2.25742e+06	2.18398e+06	768712	793680	1.14309e+07	0.0626856	0.595316	0.671963	0.486946	-1.03817	insig
Labp005025	5-O-Malonylisosakuranin	C25H26O13	-	1.88562e+06	2.25742e+06	2.18398e+06	768712	793680	1.14309e+07	0.0626856	0.595316	0.671963	0.486946	-1.03817	insig
PDP001553	kaempferol 3-O-(2''-O-malonyl)glucoside*	C24H22O14	-	1.86279e+06	1.95663e+06	1.99982e+06	866558	723723	1.11188e+07	0.00524704	0.573256	0.652813	0.45788	-1.12696	insig
Lmdp004892	Kaempferol-3-O-(6''-malonyl)galactoside*	C24H22O14	-	1.99435e+06	2.31602e+06	1.99797e+06	946598	950169	1.24589e+07	0.0533042	0.556877	0.639677	0.439431	-1.18629	insig
Yalp005965	Xylocarpin C	C33H42O13	-	31399.5	43041.7	37947.2	68369.4	39077.5	56048.3	0.878036	0.172477	0.260741	0.687412	-0.540754	insig
Yalp005966	methyl (1S,4S,5R,6S,7S,8R,11S,12R,14S,15R)-12-acetyloxy-4,7-dihydroxy-6-[(1S,2S,6S,8S,9R,11S)-2-hydroxy-11-methyl-5,7,10-trioxatetracyclo[6.3.1.02,6.09,11]dodec-3-en-9-yl]-6-methyl-14-(3-methylbutanoyloxy)-3,9-dioxatetracyclo[6.6.1.01,5.011,15]pentadecane-11-carboxylate	C33H44O14	-	806869	914074	753311	1.34545e+06	1.58264e+06	1.18014e+06	1.17927	0.0295167	0.0756792	0.602268	-0.731523	insig
MWStz610	Diosmetin-7-O-glucoside*	C22H22O11	20126-59-4	2.78378e+06	2.1115e+06	2.62289e+06	1.23105e+06	1.18211e+06	612866	1.13825	0.0061801	0.0317317	2.4845	1.31296	up
MWSHY0040	Oroxin A	C21H20O10	57396-78-8	737379	753656	799320	192170	131334	155323	1.26156	1.95852e-05	0.00252134	4.78327	2.258	up
mws0072	Apigenin-5-O-glucoside	C21H20O10	28757-27-9	737379	753656	799320	192170	131334	155323	1.26156	1.95852e-05	0.00252134	4.78327	2.258	up
Lajp004824	Medicarpinglucoside	C22H24O9	-	544456	643509	472920	98250.9	109379	103931	1.26621	0.0116142	0.0443188	5.33086	2.41437	up
MWSslk002	Sophoricoside*	C21H20O10	152-95-4	575702	611245	740284	107605	134449	86581.6	1.25774	0.00565688	0.0308985	5.86435	2.55197	up
Lmlp005572	Galangin 7-glucoside	C21H20O10	-	544456	643509	472920	98250.9	109379	103931	1.26621	0.0116142	0.0443188	5.33086	2.41437	up
Walp004752	2-Aminododecane-1,4-diol	C12H27NO2	-	210639	190644	175208	229784	407387	137811	0.382473	0.491679	0.581833	0.743875	-0.426867	insig
MWS20148	Apigenin-4'-O-glucoside*	C21H20O10	20486-34-4	737379	753656	799320	192170	131334	155323	1.26156	1.95852e-05	0.00252134	4.78327	2.258	up
mws1639	Isofraxidin	C11H10O5	486-21-5	326534	324406	307447	263711	296489	167242	0.837943	0.183013	0.271488	1.31747	0.397775	insig
Lhmp120201	5 Alpha-Carboxystrictosidine	C28H34N2O11	-	255814	434334	240435	150734	133710	93680	1.12609	0.0887602	0.158937	2.46106	1.29928	up
pmp000086	1-Feruloyl-sn-glycerol	C13H16O6	-	316627	246438	154265	486186	510606	515615	1.12361	0.0264627	0.0709735	0.474297	-1.07614	down
Zasp003415	Kaempferol 3-(3'',4''-diacetylglucoside)	C25H24O13	-	1.1702e+06	1.16676e+06	1.20747e+06	830294	992131	851599	1.18458	0.023488	0.0671163	1.3255	0.406542	insig
zjmp122403	Corehoionoside C	C19H30O8	-	104480	123696	110294	168905	99405.9	164805	0.668827	0.294226	0.386923	0.781478	-0.355723	insig
MWSHC20102	3-Hydroxy-1-(4-Hydroxy-3-Methoxyphenyl)Propan-1-One	C10H12O4	2196-18-1	321243	365304	418921	573649	585704	256512	0.395256	0.440806	0.531663	0.780772	-0.357026	insig
MWSslk066	3-Hydroxy-4-methoxybenzoic acid; Isovanillic Acid	C8H8O4	645-08-9	405042	444586	313268	266424	293333	223391	1.05863	0.0628616	0.125008	1.4849	0.570364	insig
pmp000087	2-Feruloyl-sn-glycerol	C13H16O6	-	361209	266453	407790	393428	383706	262683	0.00877933	0.98155	0.984284	0.995802	-0.00606938	insig
MWSslk224	Shanzhiside methyl ester	C17H26O11	64421-28-9	24005.1	30311	24769	29851.7	23419.6	33307	0.407632	0.521086	0.609554	0.913451	-0.130601	insig
mws5035	L-Leucyl-L-phenylalanine	C15H22N2O3	56217-82-4	126350	166732	134656	49440.7	37980.5	55090	1.23539	0.00840206	0.0373662	3.00143	1.58565	up
Lazn002918	Demethyl-erythro-Guaiacylglycerol β-Coniferyl Ether	C19H22O7	-	301002	309834	340280	261091	247163	174697	1.01781	0.0617452	0.124099	1.39266	0.47784	insig
Lmyp003951	3,4-Dihydroxy-3-methoxypropiophenone	C11H14O5	-	2.63459e+06	2.47247e+06	1.8831e+06	1.76769e+06	1.69921e+06	852502	0.90924	0.0791546	0.146343	1.61832	0.694494	insig
pmb0863	LysoPC 16:2(2n isomer)*	C24H46NO7P	-	54041.7	89015.7	86167.6	75951.7	80825.4	94207	0.388088	0.602991	0.678123	0.913305	-0.130832	insig
Lcsp013328	linoleoyl ethanolamine	C20H37NO2	68171-52-8	1.456e+06	1.3184e+06	1.28501e+06	550604	571497	581271	1.26814	0.00356414	0.0261773	2.38316	1.25288	up
Yamp004713	4-[5-(3-Hydroxypropyl)-7-methoxy-3-methyl-2,3-dihydro-1-benzofuran-2-yl]-2-methoxyphenol	C20H24O5	-	187893	337305	123094	112128	68099.9	125180	0.903778	0.207834	0.300095	2.12271	1.08591	insig
Lcmp122918	shonanin	C20H24O5	-	156162	160396	249322	62074.4	117445	40183.6	1.0564	0.042562	0.0972126	2.57565	1.36494	up
MW0153677	Met-Thr-His	C15H25N5O5S1	-	135109	182813	121662	621099	326591	509194	1.18997	0.0527955	0.11171	0.301728	-1.72868	down
PDP021587	5-methyl-2-[3,4,5-trihydroxy-6-(hydroxymethyl)oxan-2-yl]oxychromen-4-one	C16H18O8	-	4.93896e+06	4.75677e+06	3.86048e+06	3.77227e+06	5.6004e+06	3.40476e+06	0.284876	0.754723	0.802283	1.06095	0.0853567	insig
pmb1207	O-Feruloyl 3-hydroxycoumarin*	C19H14O6	-	1.51136e+06	1.76028e+06	1.53256e+06	3.092e+06	1.76702e+06	1.80212e+06	0.777842	0.290036	0.382029	0.721227	-0.471474	insig
Wafp003601	N-Feruloylmethylagmatine	C16H24N4O3	-	88520.7	96248.8	64644	122103	113417	67757.9	0.470377	0.418886	0.51281	0.822391	-0.282103	insig
Walp003622	6-beta-d-glucopyranosyloxyindole-3-carboxylic acid	C15H17NO8	-	459259	876094	462363	630350	567519	461613	0.111796	0.778127	0.822159	1.0833	0.115431	insig
MW0155776	Pro-Arg-Asp	C15H26N6O6	-	1.39944e+07	2.28159e+07	1.80103e+07	3.46799e+07	3.21315e+07	3.19344e+07	1.15077	0.0198755	0.060998	0.555169	-0.849002	insig
Safp004733	Hedyotoside	C17H22O10	210109-25-4	1.39944e+07	2.28159e+07	1.80103e+07	3.46799e+07	3.21315e+07	3.19344e+07	1.15077	0.0198755	0.060998	0.555169	-0.849002	insig
mws1565	Geniposide	C17H24O10	24512-63-8	685268	1.10254e+06	772362	1.7731e+06	1.57825e+06	1.8556e+06	1.17718	0.00689534	0.0333457	0.491683	-1.0242	down
Lacp003991	Blumenol B Glucoside	C19H32O8	-	490444	498210	469004	953426	641665	711735	1.12083	0.0943723	0.166307	0.631889	-0.662257	insig
Wdrp004043	Kopsinidine E	C21H24N2O4	-	357323	382136	361599	746336	592107	652737	1.23912	0.0196672	0.0608936	0.552968	-0.854733	insig
mws0232	Riboflavin	C17H20N4O6	83-88-5	120908	159338	159185	164390	252822	128023	0.488581	0.447252	0.537054	0.805945	-0.311246	insig
Safp004630	5,7-Dimethoxychromone	C11H10O4	59887-91-1	1.19487e+07	9.49933e+06	1.4909e+07	2.589e+07	3.04329e+07	2.15706e+07	1.17136	0.0153453	0.0524228	0.466753	-1.09927	down
Zbzp003763	11-methoxy viburtinal	C10H8O3	-	942154	816286	759139	763539	1.04053e+06	1.04491e+06	0.556629	0.375717	0.470079	0.883677	-0.178409	insig
WapTKC130266	Dehydrologanin	C17H24O10	-	614158	429055	556705	707260	896854	569550	0.844192	0.173413	0.261348	0.736047	-0.442131	insig
Lhdp120303	Bridelionoside F*	C19H32O8	917877-42-0	410414	369977	525936	391005	646564	350516	0.0992818	0.810113	0.849715	0.9411	-0.0875805	insig
Lahp003408	2-(3,4-dihydroxyphenyl)-4h-chromene-3,5,7-triol-glucoside	C21H22O11	-	46751.5	30645.1	45122.1	13978.2	23108.1	37786.5	0.83548	0.145367	0.229464	1.63636	0.710488	insig
Sahp003947	Staphylionoside A	C19H30O8	-	2.0367e+07	1.70692e+07	2.38052e+07	2.15146e+07	2.57505e+07	2.28009e+07	0.688809	0.283248	0.375108	0.874053	-0.194208	insig
Zblp003644	corchoinoside C	C19H30O8	-	2.0367e+07	1.70692e+07	2.38052e+07	2.15146e+07	2.57505e+07	2.28009e+07	0.688809	0.283248	0.375108	0.874053	-0.194208	insig
Lcyp000681	Mahuanin B	C15H14O6	-	2.56003e+06	2.96932e+06	3.56817e+06	1.15448e+06	564573	1.62056e+06	1.09038	0.0105748	0.0416548	2.72412	1.44579	up
Rfn03718	(2S,3R)-2-(3,4-dihydroxyphenyl)-3,4-dihydro-2H-1-benzopyran-3,5,7-triol	C15H14O6	-	6.59412e+06	5.59957e+06	5.93483e+06	1.73156e+06	1.06986e+06	2.50383e+06	1.18533	0.00171098	0.0192554	3.41709	1.77277	up
pmp000101	Arecatannin C1	C45H38O18	87727-69-3	2.46132e+06	2.54895e+06	2.14378e+06	2.46914e+06	2.41489e+06	2.45879e+06	0.332425	0.661188	0.726861	0.974293	-0.0375731	insig
pmp001251	LysoPC 18:2(2n isomer)	C26H50NO7P	-	3.83505e+07	3.67302e+07	3.95098e+07	3.6412e+07	3.60484e+07	3.8151e+07	0.684481	0.272077	0.366586	1.03597	0.0509867	insig
Lmhp008801	LysoPE 18:3	C23H42NO7P	-	248514	270812	249935	247914	274018	273687	0.459945	0.480021	0.570011	0.966871	-0.0486039	insig
Waptp08627	13,16-Docosadienamide	C22H41NO	-	15759.7	13972.5	17025	14621.7	15820.1	8931.97	0.599782	0.371858	0.466444	1.18752	0.247954	insig
MWS1777	3-Chloroaniline	C6H6ClN	108-42-9	8.12913e+06	8.4079e+06	9.63564e+06	1.25609e+07	9.73026e+06	9.90342e+06	0.917213	0.146728	0.230802	0.812953	-0.298757	insig
Wcdp010432	Linoleamide	C18H33NO	3999-01-7	101119	125331	122287	86350.1	93708.6	89940.8	1.10809	0.0655853	0.128646	1.29162	0.369182	insig
Lcyp000688	Verecundin(Pinocembrin-5-glucoside)*	C21H22O9	-	42468.5	51119.6	60303.3	11998.7	14730.8	17744.9	1.23738	0.012839	0.0471536	3.46023	1.79087	up
MWStz619	Pinocembrin-7-O-glucoside (Pinocembroside)*	C21H22O9	75829-43-5	42468.5	51119.6	60303.3	11998.7	14730.8	17744.9	1.23738	0.012839	0.0471536	3.46023	1.79087	up
Lajp006790	8-Methoxy-4-methylquinolin-2(1H)-one	C11H11NO2	30198-01-7	177732	154920	159780	19166.3	18371	17218.2	1.27288	0.00212877	0.0207594	8.9933	3.16885	up
Zmhp006502	Kaempferide-3-O-(6''-malonyl)glucoside	C25H24O14	-	768012	526141	569955	39691.4	21533.2	32776.8	1.26121	0.0151614	0.0519396	19.8307	4.30966	up
pmb0880	LysoPE 18:0(2n isomer)	C23H48NO7P	-	17574.1	18191.3	17112.1	20380.8	18976.9	19569.4	1.13791	0.0193461	0.0602043	0.897338	-0.156276	insig
Lmxp006440	2-Palmitoylglycerol*	C19H38O4	23470-00-0	42372.7	26184.7	35237.7	30103.6	29483.2	28481.4	0.581993	0.379391	0.473223	1.17858	0.237046	insig
zjzp121616	5-Hydroxy-2-Carbonylcadinane-12,7-lactone	C15H20O4	-	18378.2	34013.2	11499.8	48284.1	34159.7	27803.2	0.837242	0.16179	0.248579	0.579528	-0.787049	insig
Wayp005068	N-Hexanoyl nornicotine	C15H22N2O	-	27267.1	31683.1	25410	41126	44730.7	46189.1	1.2116	0.00309764	0.0242539	0.638871	-0.646404	insig
Wcdp007789	9-Oxooctadeca-10,12-Dienoic Acid	C18H30O3	-	24796.4	34340.8	34232.6	16308.1	16520.3	19152.7	1.17694	0.039975	0.093058	1.79623	0.844968	insig
Lmpp003930	Apigenin-7-O-(6''-p-Coumaryl)glucoside	C30H26O12	-	1.81331e+06	1.84336e+06	2.16446e+06	1.79748e+06	1.34976e+06	1.17361e+06	0.957016	0.096803	0.169371	1.34722	0.429983	insig
MWSmce016	Nicotinic Acid Methyl Ester(Methyl Nicotinate)	C7H7NO2	93-60-7	21819.6	15475.5	21356.7	68989.5	38753.8	35268.4	1.11349	0.114773	0.193581	0.410119	-1.28589	down
MWStz387	Kaempferol-3-O-sambubioside*	C26H28O15	27661-51-4	48618.7	52797.1	53346	30977.4	51189	97515.7	0.0821758	0.714542	0.772494	0.861309	-0.215397	insig
MWStz630	Quercetin-3-O-glucuronide*	C21H18O13	22688-79-5	910914	738152	847205	1.33507e+06	1.0694e+06	1.12532e+06	1.1271	0.0302855	0.0769246	0.707202	-0.499806	insig
Lcfp082118	phyllostachysinA	C20H26O7	-	36106.9	36802.3	21581.8	92390	58439	67876.6	1.13046	0.0367304	0.0879396	0.432046	-1.21074	down
Rdp04336	Quercetin 7-glucuronide*	C21H18O13	38934-20-2	910914	738152	847205	1.33507e+06	1.0694e+06	1.12532e+06	1.1271	0.0302855	0.0769246	0.707202	-0.499806	insig
pmb0751	4-Coumaroylshikimate	C16H16O7	-	48344.5	53407.4	32192.8	120806	81187.1	93224.6	1.14641	0.026021	0.0709735	0.453715	-1.14014	down
Sayp004148	sappanol*	C16H16O6	111254-19-4	101647	131395	125710	55748.8	43279.7	89729.5	1.05759	0.0338842	0.0832972	1.90059	0.926444	insig
Lmmp003109	3'-O-Methyl-epicatechin*	C16H16O6	76549-34-3	175002	165194	208542	68724.9	46873.4	82031	1.20376	0.00266537	0.0230782	2.7766	1.47332	up
WaXYp05322	2',4',6',3-Tetrahydroxy-4-methoxychalcone	C16H14O6	75679-30-0	172906	225588	157786	257824	323940	253886	1.06933	0.0389238	0.0912826	0.665687	-0.587084	insig
Cmsp004086	Dihydrokaempferide*	C16H14O6	137225-59-3	209470	122524	131944	168719	253089	183094	0.709287	0.28323	0.375108	0.766964	-0.38277	insig
Zbhp004510	Hesperetin-3'-O-glucoside	C22H24O11	-	2.15971e+07	1.74888e+07	1.94306e+07	2.4046e+07	2.34468e+07	3.1393e+07	1.01814	0.100323	0.174407	0.741787	-0.430923	insig
Hmjp003123	Quercetin-5-O-glucuronide*	C21H18O13	-	702572	809139	876135	1.25489e+06	1.08225e+06	2.47715e+06	0.985373	0.205436	0.297336	0.495991	-1.01161	insig
Rlp001069	8-Hydroxy-3,4-dihydro-2H-1-benzopyran-2-one	C9H8O3	20974-72-5	228919	213547	240047	130341	259045	114166	0.749892	0.322069	0.415935	1.3554	0.438716	insig
Lchp000218	(R)-3-ethyl-7-hydroxy-6-methoxyphthalide	C11H12O4	-	801906	764336	656002	758156	1.06366e+06	651919	0.346154	0.575891	0.654745	0.898336	-0.154673	insig
mws1014	Fraxetin	C10H8O5	574-84-5	616702	572798	629046	841373	998105	588394	0.816751	0.229211	0.323701	0.749029	-0.416907	insig
WapTKC067287	(1R,6R,7R,8Ar)-6,7-Dihydroxy-1,8A-Dimethyl-1,6,7,8-Tetrahydronaphthalen-2-one	C12H16O3	-	1.27233e+06	1.27089e+06	1.60445e+06	1.70814e+06	1.8508e+06	1.19216e+06	0.467818	0.441645	0.531708	0.872991	-0.195962	insig
Rfn03390	Xylariterpenoid E	C12H16O3	-	836416	1.05546e+06	1.65796e+06	1.76547e+06	1.96887e+06	1.12922e+06	0.67116	0.282086	0.37438	0.729884	-0.454262	insig
MEDN1403	10-Hydroxy-2-decenoic acid	C10H18O3	14113-05-4	836416	1.05546e+06	1.65796e+06	1.76547e+06	1.96887e+06	1.12922e+06	0.67116	0.282086	0.37438	0.729884	-0.454262	insig
Wcdp007388	10,14,16-Octadecatrien-12-Ynoic Acid	C18H26O2	-	32167.5	36322.2	33002.5	12368.9	12579.3	13100.2	1.26983	0.0028694	0.0236951	2.66745	1.41546	up
Wcgp006109	3-(2-hydroxyethyl)-5,7-dimethoxy-4-methyl-2H-1-benzopyran-2-one	C14H16O5	-	724899	693514	1.48934e+06	93670.4	84981.9	90153.4	1.24586	0.0774543	0.143987	10.8173	3.43527	up
Lmwp102713	(+)-Peusedanol	C14H16O5	20516-23-8	724899	693514	1.48934e+06	93670.4	84981.9	90153.4	1.24586	0.0774543	0.143987	10.8173	3.43527	up
pmd0130	LysoPC 14:0	C22H46NO7P	20559-16-4	28260.1	28935.9	35659	45600.7	34330.5	36604.2	0.896454	0.140716	0.223792	0.796797	-0.327716	insig
Wahlp08069	LysoPC 17:2(2n isomer)*	C25H48NO7P	-	32194.1	43439.2	34735.7	53096.6	51142.2	50534.4	1.12627	0.0431685	0.0978876	0.713101	-0.487821	insig
MW0011468	10-nitro-9E-octadecenoic acid	C18H33NO4	-	50381.8	42774.9	35551.1	21742.2	13370.4	13144.5	1.18907	0.00941161	0.0397596	2.66713	1.41529	up
pmp000791	Moracin Y	C15H10O5	1252581-54-6	72511.9	87457.5	84518.2	19917	16493.7	11470.1	1.24872	0.000964186	0.0153033	5.10618	2.35224	up
MWS20151	Apigenin	C15H10O5	520-36-5	72511.9	87457.5	84518.2	19917	16493.7	11470.1	1.24872	0.000964186	0.0153033	5.10618	2.35224	up
Walp007738	14-Amino-15-hydroxy-11-methylpentadecanoic acid	C16H33NO3	-	27443.5	30338.1	30055.3	22522.7	44516.8	24893.6	0.00464436	0.863406	0.891994	0.955442	-0.0657597	insig
pmb0296	1-Oleoyl-Sn-Glycerol	C21H40O4	129784-87-8	48128.1	42992	42676.3	26340.4	33033.7	44162.1	0.846924	0.183457	0.271501	1.29227	0.369905	insig
Sadp013780	N,N-Diethyl-m-toluamide	C12H17NO	134-62-3	55316.2	32108.4	58611.4	61423	68924.7	75980.6	0.871847	0.121866	0.201332	0.707785	-0.498617	insig
Wasyqp1413	IPA imine	C11H10N2O2	-	75156.8	81172.6	92272.6	75714.5	88270.9	58706.1	0.529434	0.444142	0.534369	1.11635	0.158792	insig
Lmrj001698	L-Seryl-L-Isoleucine	C9H18N2O4	91086-51-0	60219	50877.8	65100.4	26679.5	25265.5	55054	0.928173	0.126276	0.207296	1.64672	0.719593	insig
MW0153009	Lys-Ile-Glu	C17H32N4O6	-	4.55923e+06	3.88293e+06	5.28407e+06	2.98974e+06	2.78049e+06	2.74926e+06	1.18537	0.046088	0.101743	1.61115	0.688095	insig
MWStz204	18-β-Hydroxy-3-epi-α-yohimbine	C21H26N2O4	81703-06-2	103514	108932	95197	42225.9	58262.5	57615.3	1.20791	0.00213875	0.0207594	1.94583	0.960385	insig
mws0040	Chrysin	C15H10O4	480-40-0	38270.7	28950.1	34982.1	27345	32319.4	20462.2	0.80457	0.172599	0.260764	1.27552	0.351083	insig
Lmhp010190	LysoPC 18:1(2n isomer)	C26H52NO7P	-	1.23274e+07	1.22095e+07	1.27475e+07	9.82858e+06	9.46928e+06	9.8762e+06	1.2595	0.000276988	0.00843948	1.278	0.353885	insig
Lcfp036464	Indoline	C8H9N	496-15-1	2.74351e+06	2.46852e+06	2.24969e+06	4.19375e+06	4.46746e+06	4.27597e+06	1.24535	0.0012145	0.0165036	0.576766	-0.793943	insig
MWS201465	Glu-Phe	C14H18N2O5	20556-22-3	60979.4	49382.9	68092.3	21047.1	29198.8	26379.8	1.21334	0.0136108	0.0488715	2.32891	1.21966	up
MWS201445	Val-Pro	C10H18N2O3	20488-27-1	105849	95784	109004	117172	106641	56179.2	0.396551	0.644663	0.711894	1.10945	0.149843	insig
Zbbp006041	Pratensein	C16H12O6	2284-31-3	245024	198360	234793	72958.1	77967.8	83228.3	1.26116	0.00704454	0.0335227	2.89628	1.5342	up
WapTKC179389	8-(5-Hydroxy-2,6,6-Trimethylcyclohex-2-En-1-Yl)-6-Methyloct-5-En-2-one	C18H30O2	-	602357	736077	994821	1.42362e+06	717155	948034	0.595903	0.364449	0.459034	0.75539	-0.404707	insig
Wcdp009119	Octadeca-9,12,15-trienoic acid	C18H30O2	28290-79-1	602357	736077	994821	1.42362e+06	717155	948034	0.595903	0.364449	0.459034	0.75539	-0.404707	insig
pmp000821	Artonin E2*	C25H24O6	-	630943	476098	354876	1.60145e+06	1.21323e+06	796253	1.09672	0.0783453	0.145161	0.404858	-1.30451	down
Sasp010921	4-carbamoyl-2-(octadeca-9,12-dienamido)butanoic acid	C23H40N2O4	-	50152	54103.5	50898.4	29555	25734.3	28649.3	1.25903	0.00014543	0.00679168	1.84842	0.886295	insig
Smnp004764	7-hydroxyaloin	C21H22O10	82461-12-9	125500	109975	236267	92058.4	124068	86490.1	0.774239	0.289816	0.381945	1.55888	0.640506	insig
PDP001555	quercetin 3-O-(2''-O-malonyl)glucoside*	C24H22O15	-	5.6031e+06	5.27697e+06	7.95091e+06	1.15876e+06	2.15345e+06	2.41485e+06	1.17023	0.0211091	0.0631989	3.28807	1.71724	up
pmp000589	Quercetin-7-O-(6''-malonyl)glucoside*	C24H22O15	98767-37-4	4.57708e+06	5.08381e+06	7.88012e+06	1.19888e+06	1.94465e+06	2.32413e+06	1.16526	0.0483603	0.105333	3.20814	1.68174	up
PD0221176	6-Hydroxylignan-6-O-(6''-O-malonyl)glucoside*	C24H22O15	-	4.57708e+06	5.08381e+06	7.88012e+06	1.19888e+06	1.94465e+06	2.32413e+06	1.16526	0.0483603	0.105333	3.20814	1.68174	up
Rdp04688	6-Hydroxyluteolin 7-(6''-malonylglucoside)*	C24H22O15	-	5.6031e+06	5.27697e+06	7.95091e+06	1.15876e+06	2.15345e+06	2.41485e+06	1.17023	0.0211091	0.0631989	3.28807	1.71724	up
Lmmp001673	2-Ethyl-3-methylmaleimide-N-glucoside	C13H19NO7	-	1.20589e+06	776833	1.26318e+06	1.4811e+06	1.09577e+06	1.43342e+06	0.672721	0.266079	0.361171	0.809394	-0.305086	insig
WapTKC002555	14,15-Dinor-8(17)-Labdene-3,13-diol	C18H32O2	246246-40-2	79798.3	92292.3	74835.4	61595.5	58036.6	72312.8	1.03427	0.0549994	0.114395	1.28644	0.363386	insig
MWS201479	Tyr-Gly*	C11H14N2O4	673-08-5	77347.6	94469.1	105538	56331.5	65906.8	80345.6	0.961368	0.0833059	0.151668	1.36909	0.453213	insig
MWS20645	Gly-Tyr*	C11H14N2O4	658-79-7	77347.6	94469.1	105538	56331.5	65906.8	80345.6	0.961368	0.0833059	0.151668	1.36909	0.453213	insig
Lacp005577	3-(3'-Hydroxybutyl)-2,4,4-trimethylcyclohexa-2,5-dienone malonyl glucoside	C22H32O10	-	357024	226874	364073	290769	525173	244761	0.177186	0.72604	0.779927	0.893721	-0.162104	insig
Sadp003004	Indole-4-Carboxaldehyde*	C9H7NO	1074-86-8	65612.3	42350.2	50608.4	355242	418186	259895	1.24867	0.0220528	0.0643689	0.153457	-2.70409	down
Wbmp002283	Α-hydroxyquinoline*	C9H7NO	-	65612.3	42350.2	50608.4	355242	418186	259895	1.24867	0.0220528	0.0643689	0.153457	-2.70409	down
Sadp001783	2-imino-3-(1H-indol-3-yl)propanoic acid	C11H10N2O2	-	312937	200736	237830	88459.9	152245	138685	1.08567	0.0429871	0.0976289	1.98083	0.986102	insig
Safp021800	LPC(18:1/0:0)	C26H53NO7P+	3542-29-8	1.22248e+07	1.25802e+07	1.33459e+07	9.95958e+06	1.03635e+07	1.08954e+07	1.19599	0.0063253	0.0319004	1.22206	0.289314	insig
pmb0881	LysoPE 18:2	C23H44NO7P	-	4.34022e+06	5.34873e+06	4.38974e+06	3.96935e+06	4.30378e+06	4.42273e+06	0.703965	0.295297	0.388123	1.10892	0.149154	insig
Lmhp011388	2-α-Linolenoyl-glycerol*	C21H36O4	55268-58-1	63159.1	69987.9	66457.7	44669.8	41562.4	56226.4	1.11176	0.034775	0.0848797	1.40114	0.486602	insig
Wcdp010162	1-Monolinolenoyl-Rac-Glycerol*	C21H36O4	18465-99-1	63159.1	69987.9	66457.7	44669.8	41562.4	56226.4	1.11176	0.034775	0.0848797	1.40114	0.486602	insig
Sasp004961	2-aminotetradecane-1,3,4-triol	C14H31NO3	-	107839	81704.3	73745	173601	210454	127052	1.10727	0.0590406	0.119746	0.515133	-0.956983	insig
Zbjp002538	1,7-bis(4-hydroxypheny)hept-1-ene-3-ol	C19H22O3	-	60688.3	99628.4	103960	220917	241545	306515	1.19703	0.00993246	0.040503	0.343674	-1.54089	down
Cmcp004880	Lochneridine	C20H24N2O3	5980-01-8	48319.8	37860	40483.7	38201.8	27946.2	31700.1	0.950634	0.091521	0.162689	1.29449	0.372387	insig
Wmgp005544	Gelsemamide	C20H24N2O3	-	32373.1	25235.6	20942.5	48158.1	20949	17426.5	0.0143869	0.81559	0.853966	0.907754	-0.139627	insig
Walp004906	2-Aminotetradecane-1,11,13-triol	C14H31NO3	-	88298.7	84543.8	92166	115914	167374	90606.7	0.832359	0.248565	0.344666	0.708779	-0.496592	insig
Lmhp206353	Tricin-4'-O-glucoside*	C23H24O12	-	72458.1	67476.5	68141.3	91576	80367.7	69394.9	0.825626	0.221197	0.313652	0.862174	-0.213948	insig
PD0894179	3-O-Methylquercetin-3-O-(6''-malonyl)glucoside	C25H24O15	-	6.71697e+06	6.30813e+06	5.16559e+06	87925.1	84514.2	138798	1.26898	0.00595613	0.0317317	58.4464	5.86904	up
Zbpp002027	Isorhamnetin-3-O-(6''-malonyl)glucoside*	C25H24O15	-	7.02394e+06	6.66821e+06	6.50174e+06	90350.1	100137	107593	1.27367	0.00053243	0.0117327	67.7465	6.08207	up
Lamp007327	3,9-dihydroeucomnalin malonyl glucoside	C26H28O14	-	6.71697e+06	6.30813e+06	5.16559e+06	87925.1	84514.2	138798	1.26898	0.00595613	0.0317317	58.4464	5.86904	up
pmd0147	LysoPC 20:2	C28H54NO7P	-	163406	172334	146572	279191	225306	274639	1.20288	0.0168111	0.0555563	0.619035	-0.691907	insig
HJAP135	Pinocembrin-7-O-(6''-O-malonyl)glucoside	C24H24O12	-	665175	706887	640047	182702	173402	204133	1.26903	0.000279476	0.00843948	3.59154	1.8446	up
Sasp001120	3-(dimethylamino)-5-hydroxy-4-methoxybenzoic acid	C10H13NO4	80547-67-7	84924.2	108320	88022.3	242751	210021	202783	1.24348	0.00227848	0.0216014	0.42905	-1.22078	down
Lmhp011549	LysoPC 20:1	C28H56NO7P	-	39056.3	43325.8	38454.6	48065	40762.3	39318.9	0.458537	0.487963	0.578555	0.94296	-0.0847317	insig
Hamp012107	Octadecanamide*	C18H37NO	124-26-5	37145.9	65705.2	125225	35248.1	37781	34119.5	0.8549	0.260356	0.355306	2.1286	1.0899	insig
Zahp014087	N-(12-methyltetradecyl)propionamide*	C18H37NO	-	37145.9	65705.2	125225	35248.1	37781	34119.5	0.8549	0.260356	0.355306	2.1286	1.0899	insig
MEDN1751	2-Hexyldecanoic acid	C16H32O2	25354-97-6	1.42292e+06	1.37697e+06	1.4358e+06	1.41402e+06	1.28799e+06	1.42936e+06	0.433954	0.529717	0.615821	1.02525	0.0359767	insig
mws0289	LysoPE 18:1*	C23H46NO7P	89576-29-4	1.05545e+06	1.21444e+06	1.23197e+06	1.4398e+06	1.2607e+06	1.29324e+06	0.913359	0.105506	0.181482	0.876838	-0.189618	insig
Zjjp092610	Dendronobilin I	C18H30O3	-	55345.9	51784.1	57627.7	78526.1	49470.1	69988.1	0.643502	0.326821	0.421182	0.832175	-0.265042	insig
Rfn010265	Phosphatidylethanolamine lyso 18:2*	C23H44NO7P	-	5.67672e+06	5.16469e+06	5.73004e+06	4.78162e+06	4.13376e+06	4.60252e+06	1.12235	0.0184197	0.0582143	1.22589	0.293829	insig
zjbp111026	tetrahydrochromone M	C20H22O5	-	406934	413758	372851	409043	420499	370119	0.0550104	0.923135	0.941039	0.9949	-0.00737615	insig
Lmgp001898	4,6-Dihydroxyquinoline	C9H7NO2	3517-61-1	40239.1	37710.1	46428.5	75223.3	53105.2	109032	1.03991	0.143347	0.22709	0.524003	-0.932353	insig
pmb0197	N7-Methylguanosine	C11H15N5O5	20244-86-4	265439	304645	245965	132844	110850	158648	1.20572	0.00392499	0.0272742	2.02824	1.02023	up
Lacp005307	Megastigm-5-en-3,9-diol malonyl glucoside	C22H36O10	-	87732	78974.2	54848.2	86176.9	75473.9	112950	0.653572	0.300886	0.394684	0.806824	-0.309675	insig
PD0462863	2-aminooctadec-12-ene-1,3,4-triol*	C18H37NO3	-	725878	945983	750639	296074	325765	306642	1.25347	0.0177393	0.0575467	2.6091	1.38355	up
Lcfp001119	Zeatin-O-glucoside	C16H23N5O6	71866-93-8	848532	687866	547632	1.04635e+06	992459	947164	1.04813	0.0624385	0.124881	0.697941	-0.518823	insig
Sadp002524	3-{[(2S,3R,4S,5S,6R)-6-({[(2R,3R,4R)-3,4-dihydroxy-4-(hydroxymethyl)oxolan-2-yl]oxy}methyl)-3,4,5-trihydroxyoxan-2-yl]oxy}-2-methyl-4H-pyran-4-one*	C17H24O12	-	3.07998e+06	2.9226e+06	3.56751e+06	3.87485e+06	2.45064e+06	2.85261e+06	0.24216	0.798693	0.839177	1.04271	0.0603361	insig
Rlp00117	12,13-Dehydrogeranylgeraniol	C18H30O	-	143784	148404	151089	168196	141780	187855	0.704723	0.305279	0.398672	0.890417	-0.167447	insig
pmb2406	LysoPC 17:0*	C25H52NO7P	50930-23-9	84094.5	85239.6	91077.1	107214	121091	121888	1.21135	0.0128801	0.0472031	0.74362	-0.427362	insig
Lmhp009590	LysoPC 17:1	C25H50NO7P	-	107771	117460	118532	128124	118231	126107	0.914119	0.105155	0.181005	0.922947	-0.11568	insig
Zahp011689	2,2-dimethylchromene-6-carboxylic acid*	C12H12O3	34818-56-9	3.66301e+06	3.62935e+06	3.508e+06	5.00081e+06	4.44802e+06	4.0457e+06	1.1038	0.0793885	0.14644	0.80035	-0.321297	insig
pmp001270	LysoPC 16:1*	C24H48NO7P	76790-27-7	1.06116e+06	1.12446e+06	1.15665e+06	1.52207e+06	1.25342e+06	1.54776e+06	1.10783	0.0635475	0.126058	0.773089	-0.371293	insig
Zmbp002117	1-Methoxy-3-indolealdehyde	C10H9NO2	-	48600.9	34898.7	46246.1	50551.8	55704.5	42797.8	0.61811	0.31934	0.413302	0.870461	-0.200148	insig
pmb0883	1-Octadecanoyl-sn-glycero-3-phosphoethanolamine	C23H48NO7P	69747-55-3	310024	199770	224279	252040	258539	435593	0.608569	0.376901	0.471167	0.775834	-0.36618	insig
pme0264	Thymidine	C10H14N2O5	50-89-5	22752.7	23402.3	27668.9	35675.3	34506.4	35654.8	1.20583	0.0157146	0.0531644	0.697527	-0.519679	insig
Rlp05128	4'-O-beta-D-galactopyranosyl djalonensone	C21H22O10	-	132324	130706	74943.9	86068	111255	79396.8	0.491135	0.406996	0.502276	1.22136	0.288486	insig
Hmqp003184	Luteolin-7-O-(6''-malonyl)glucoside-5-O-arabinoside	C29H30O18	-	36290.7	46795.5	33710.5	39660.2	60610	43007.8	0.655653	0.323642	0.417525	0.815175	-0.294818	insig
Yalp003517	30-Hydroxyfraxinellone	C14H16O4	-	6.08611e+06	6.985e+06	9.07205e+06	936947	1.20572e+06	525489	1.23685	0.0145603	0.0503741	8.29904	3.05294	up
Sasp006115	Licoagroside F	C21H24O10	-	115396	85388	104361	93016.4	57974.7	31272	0.865579	0.1347	0.216475	1.6742	0.743475	insig
Lmpp005842	6-Methoxyquercetin-3-O-rhamnoside	C22H22O12	-	1.82215e+06	2.04883e+06	2.25242e+06	1.49791e+06	1.8493e+06	753238	0.821303	0.161407	0.248574	1.49335	0.578551	insig
WapTKC024594	Dehydrololiolide	C11H14O3	19355-58-9	213745	184268	242732	324742	458009	193117	0.724373	0.279407	0.372238	0.65659	-0.606935	insig
Zmxp004471	Thunberginol B	C15H10O6	147666-81-7	80654.8	36353.4	61343.3	169234	69162.1	310625	0.909861	0.216933	0.308858	0.324854	-1.62214	insig
Lmjp101403	3ξ-(1ξ-Hydroxyethyl)-7-hydroxy-1-isobenzofuranone	C10H10O4	-	87948.6	113633	150847	163834	237504	256461	1.06337	0.0476464	0.104242	0.535769	-0.900316	insig
Lmbp010382	6-Methoxy-2-(2-phenylethyl)chromone	C18H16O3	84294-89-3	191383	211855	175007	188512	171212	152631	0.760684	0.213629	0.305426	1.1286	0.174538	insig
MWSmce040	Isovanillin	C8H8O3	621-59-0	133043	164952	82790.1	487193	178409	198731	0.896397	0.24392	0.340347	0.440553	-1.18261	insig
pmp001273	LysoPC 18:2	C26H50NO7P	-	4.62637e+07	4.45712e+07	4.45283e+07	3.99349e+07	3.8064e+07	4.52624e+07	0.850867	0.19656	0.286523	1.09818	0.135115	insig
Zbkp003727	Spinosyn P	C39H61NO10	-	29634.2	51410.3	34586.6	91760.8	109478	96951.4	1.20043	0.00234479	0.0217968	0.387776	-1.36671	down
WaYp005128	2-Aminotetradecane-1,5,13-triol	C14H31NO3	-	239747	279547	262487	261400	313533	215900	0.00540338	0.928122	0.944337	0.988553	-0.0166091	insig
Sadp001677	3-O-Methyl-a-methyldopa*	C10H13NO4	-	27720.1	25371.5	21891.3	59494.6	59240.7	57396.2	1.25786	0.000786327	0.0137382	0.425721	-1.23202	down
Sayp006468	Acutissimalignan B*	C20H20O6	-	70921	70602.8	62050.2	25137.7	27159.3	31567.4	1.25328	0.00072183	0.0132094	2.42742	1.27942	up
Lhhp102904	Horsfieldin*	C20H20O6	-	70921	70602.8	62050.2	25137.7	27159.3	31567.4	1.25328	0.00072183	0.0132094	2.42742	1.27942	up
zjbp110804	6,7-dimethoxy-2-[2-(4'-hydroxy-3'-methoxyphenyl)ethyl]chromone	C20H20O6	-	64114.1	71830	69435.6	31381.3	22705.7	27648.7	1.24582	0.000278019	0.00843948	2.51273	1.32926	up
Lskp211385	dihydrosesamin*	C20H20O6	-	70921	70602.8	62050.2	25137.7	27159.3	31567.4	1.25328	0.00072183	0.0132094	2.42742	1.27942	up
Wbwp006397	(3r,4r)-3-(2h-1,3-benzodioxol-5-ylmethyl)-4-[(4-hydroxy-3-methoxyphenyl)methyl]oxolan-2-one*	C20H20O6	-	70921	70602.8	62050.2	25137.7	27159.3	31567.4	1.25328	0.00072183	0.0132094	2.42742	1.27942	up
MW0150595	Gly-Pro-Glu	C12H19N3O6	32302-76-4	650644	442669	852761	998436	941577	1.0172e+06	0.973535	0.0994863	0.173198	0.658077	-0.603671	insig
Zkep008998	O-Phospho-L-homoserine	C4H10NO6P	4210-66-6	1.06927e+06	1.17957e+06	1.12354e+06	938139	1.2185e+06	1.01186e+06	0.484215	0.51239	0.601247	1.06434	0.0899656	insig
mws0983	Oleoylethanolamide	C20H39NO2	111-58-0	397335	419639	396367	130969	137464	155144	1.26723	1.52801e-05	0.00252134	2.86451	1.51829	up
PD0290578	10-hydroxy-4,6,8,10-tetramethyldodec-4-en-3-one	C16H30O2	-	28901.4	18333.6	35059.4	67310	48186	61576.7	1.11848	0.0140676	0.0495813	0.464749	-1.10547	down
pme3459	Cafestol	C20H28O3	469-83-0	82984.8	72336.3	84250.9	61698.1	68940.7	63746.7	1.10946	0.0370946	0.0884364	1.23246	0.301538	insig
Wcdp010864	Hexadecanamide	C16H33NO	629-54-9	389829	572642	695889	420624	440955	457150	0.646236	0.330486	0.424518	1.25754	0.330608	insig
pma1303	LysoPC 16:2*	C24H46NO7P	-	133817	159768	136732	150693	132291	175574	0.372342	0.569142	0.65022	0.938415	-0.0917021	insig
Lmap001606	Helicidol*	C13H18O7	106982-96-1	139185	65114.9	48211.5	42837.4	70567.4	52805.2	0.552955	0.413873	0.508204	1.51923	0.60334	insig
pmp001143	Curculigine	C23H28O12	156161-96-5	116732	75792	143253	56061.4	61346.9	77579	0.98664	0.128361	0.209325	1.72205	0.784126	insig
pmp001281	LysoPC 18:1	C26H52NO7P	-	1.49206e+07	1.52837e+07	1.50884e+07	1.33008e+07	1.32719e+07	1.52157e+07	0.850001	0.208518	0.300729	1.08386	0.116178	insig
Lcsp000659	Rubusine	C10H7NO3	-	270359	450963	474043	2.18358e+06	3.06315e+06	2.2408e+06	1.24207	0.0143064	0.0498008	0.159647	-2.64704	down
pme1014	Menatetrenone (Vitamin K2)	C31H40O2	11032-49-8	32891.1	51693.9	42444.1	37657.9	39828.3	42414.5	0.196607	0.70841	0.767732	1.05945	0.0833191	insig
zjbp120812	Scutebarbolide C*	C22H32O8	-	209038	213278	187395	197173	196892	170603	0.673336	0.276535	0.36962	1.07977	0.110723	insig
pmp001048	Ixoroside	C16H24O9	58514-30-0	14536.7	16546.7	27040.9	56730.7	55608.6	62186.9	1.2069	0.00294233	0.023855	0.333041	-1.58623	down
WapTKC197372	4-(2-hydroxypropan-2-yl)-1,4a,6-trimethyl-2,3,4,7,8,8a-hexahydronaphthalen-1-ol	C16H28O2	-	155101	121931	161489	240376	179954	157581	0.838578	0.193139	0.283224	0.758805	-0.3982	insig
Wbjp002330	1,3-dihydroxy-2,3,3a,4-tetrahydropyrrolo[2,1-b]quinazolin-9(1H)-one	C11H12N2O3	-	151968	160527	180078	59440.2	45410.2	56667.7	1.25548	0.00132531	0.017152	3.04965	1.60864	up
MW0152480	Leu-Ser-Asn	C13H24N4O6	-	4.21356e+06	4.71365e+06	2.9474e+06	2.18717e+06	2.60741e+06	2.01403e+06	1.0972	0.0723767	0.138415	1.74406	0.802447	insig
WapTKC067285	6,7-Dihydroxy-7-(3-Hydroxyprop-1-En-2-Yl)-1,8A-Dimethyl-6,8-Dihydro-1H-Naphthalen-2-one*	C15H20O4	-	116028	71835.5	99084.8	136359	295353	122419	0.879781	0.246335	0.342544	0.517834	-0.949438	insig
pma3724	1-O-Feruloylquinic acid	C17H20O9	-	6.85491e+06	8.72747e+06	6.35952e+06	3.05129e+06	2.75333e+06	3.42468e+06	1.23104	0.0216647	0.0639226	2.37742	1.2494	up
Waptp03797	2,3-dihydro-6-hydroxyltryptophan N-Glucoside	C17H24N2O8	-	278469	415765	284710	2.41081e+06	2.24538e+06	1.96433e+06	1.25982	0.00219922	0.0209311	0.147865	-2.75765	down
WapTKC030262	9,10-Dihydroxy-3,11(13)-Guaiadien-12,6-olide*	C15H20O4	128366-54-1	116028	71835.5	99084.8	136359	295353	122419	0.879781	0.246335	0.342544	0.517834	-0.949438	insig
Hmsp003093	3,7-Dihydroxychromen-4-one	C9H6O4	-	68851.3	60120.9	67586	110882	130939	50584	0.60346	0.316346	0.410059	0.672213	-0.573009	insig
MWS20185	[6]-Gingerol	C17H26O4	23513-14-6	41534.9	55033.1	55834.3	42095.3	44326.6	63929.5	0.084795	0.939182	0.953212	1.01364	0.0195461	insig
Cmbp003769	N5-(1-((Carboxymethyl)amino)-3-((3-(4-hydroxy-3,5-dimethoxyphenyl)allyl)thio)-1-oxopropan-2-yl)glutamine	C21H29N3O9S	-	32138.2	51069.3	25425.9	68617.9	33635.4	116652	0.766994	0.262649	0.357507	0.496258	-1.01084	insig
Lhfp110342	Fukinolic acid	C20H18O11	50982-40-6	241618	180999	179414	414697	512360	339873	1.17603	0.0329514	0.0818265	0.475189	-1.07343	down
Zmgp004297	7-(4-Hydroxyphenyl)-1-phenyl-4-hepten-3-one	C19H20O2	100667-52-5	1.8409e+06	2.11531e+06	1.51581e+06	1.67386e+06	1.67811e+06	1.51383e+06	0.601688	0.36508	0.459355	1.12459	0.169395	insig
MW0150069	Glu-Lys-Cys	C14H26N4O6S1	-	45087.4	34644.2	39134.1	409559	290556	80276.8	1.09201	0.148971	0.233279	0.152315	-2.71487	down
Rfn01821	1-aminobenzocyclobutene	C8H9N	61599-85-7	4.69326e+06	4.18406e+06	3.95738e+06	8.91204e+06	8.18077e+06	7.25629e+06	1.23739	0.00675293	0.0331515	0.527112	-0.923818	insig
Zjyp110109	oxyphyllone F	C11H16O2	-	71679.5	83476.3	58735.3	83831	87653.6	103534	0.932611	0.0967579	0.169371	0.777732	-0.362654	insig
PD0566479	(1S,7R)-4,10-dimethylidene-7-(prop-1-en-2-yl)cyclodec-5-en-1-ol	C15H22O	-	136360	107561	144458	112878	128770	134848	0.153511	0.77873	0.822441	1.03156	0.0448331	insig
pmb0064	DIMBOA-glucoside	C15H19NO10	18607-79-9	625721	494885	1.26273e+06	2.26931e+06	2.26278e+06	2.41818e+06	1.14446	0.0196522	0.0608936	0.342913	-1.54408	down
PD0208762	2-methyl-3-[3,4,5-trihydroxy-6-[(3,4,5-trihydroxyoxan-2-yl)oxymethyl]oxan-2-yl]oxypyran-4-one	C17H24O12	-	79807.1	60651.7	53733.7	85432.1	79754.5	58518.9	0.502687	0.433559	0.524474	0.868073	-0.204113	insig
Zbzp010968	2-Methoxy-4-hydroxy-6-(8Z-pentadecenyl)-benzene-1-O-acetate	C24H38O4	-	65355.4	52979.5	63460.7	78469.5	76212	69651.5	1.04251	0.045112	0.100347	0.810383	-0.303325	insig
Lmwp011196	Bis(2-ethylhexyl)phthalate	C24H38O4	117-81-7	65355.4	52979.5	63460.7	78469.5	76212	69651.5	1.04251	0.045112	0.100347	0.810383	-0.303325	insig
MWS201449	Asn-Leu	C10H19N3O4	22601-71-4	18608	27929.8	19716.5	16794.7	11269.5	6766.72	0.977898	0.06423	0.126449	1.90217	0.927646	insig
PD0235883	2-Caffeoylisocitrate	C15H14O10	-	40994.6	25333.9	46554.6	252117	485716	339819	1.24056	0.0410204	0.0946565	0.104749	-3.25499	down
pmb0782	Piperidine	C5H11N	110-89-4	314609	371204	317278	179838	101963	104990	1.18838	0.00389755	0.0271625	2.59337	1.37483	up
Lhmp122022	3-O-caffeioyl sinapyl quinic acid	C27H28O13	-	50612.9	63890.6	35851.9	424918	497428	583516	1.2577	0.00853915	0.0375787	0.0998467	-3.32414	down
Labp005299	Malonyl myrsinionoside A*	C22H34O10	-	317775	310316	334307	894224	770884	833292	1.26776	0.0036495	0.0264887	0.385206	-1.3763	down
Lssp210412	Cuscohygrine	C13H24N2O	454-14-8	141423	134081	111621	133427	153497	122250	0.349505	0.596702	0.673067	0.946116	-0.0799115	insig
WapTKC039761	4,10,14-Aromadendranetriol 10,14-Isopropylidene	C18H30O3	939774-26-2	24796.4	31244.3	37212	16308.1	16520.3	19152.7	1.16286	0.0539917	0.113417	1.79397	0.843157	insig
pmb0818	5-Methoxyindoleacetate	C11H11NO3	3471-31-6	5.23517e+06	4.52739e+06	4.73238e+06	2.67088e+06	3.17158e+06	4.23515e+06	1.01927	0.0677624	0.131441	1.43833	0.524396	insig
Ladp002110	4-hydroxy-2-oxo-1,2-dihydroquinoline-3-carboxylic acid	C10H7NO4	73776-24-6	2.3638e+06	2.06568e+06	2.08284e+06	2.50596e+06	2.20968e+06	2.10527e+06	0.403756	0.54248	0.627378	0.954756	-0.0667959	insig
MW0146293	Asp-Tyr-Ala	C16H21N3O7	-	58041.6	50909.4	64903.9	283908	178588	352125	1.2278	0.0507322	0.108854	0.213418	-2.22825	down
MWS20189	Tectorigenin	C16H12O6	548-77-6	245024	198360	272544	166835	76222.8	83228.3	1.07989	0.0264608	0.0709735	2.19417	1.13368	up
MWSHY0069	Hispidulin*	C16H12O6	1447-88-7	245024	198360	272544	166835	76222.8	83228.3	1.07989	0.0264608	0.0709735	2.19417	1.13368	up
Zmjp004795	5,6,7-Tetrahydroxy-8-methoxyflavone*	C16H12O6	-	245024	198360	272544	166835	76222.8	83228.3	1.07989	0.0264608	0.0709735	2.19417	1.13368	up
pmb0864	LysoPE 14:0	C19H40NO7P	-	20367.1	20229.4	14717.8	14487	15302	18557.4	0.561053	0.365822	0.460051	1.14412	0.194241	insig
pme3967	2-(Dimethylamino)guanosine*	C12H17N5O5	2140-67-2	303677	198845	243676	222278	191948	236130	0.530315	0.41178	0.506393	1.14737	0.198331	insig
Zmgp004060	paratensein-7-O-glucoside	C22H22O11	-	1.21034e+06	1.0607e+06	973651	798655	606134	1.37006e+06	0.494813	0.571274	0.651624	1.16932	0.225672	insig
MWSslk013	Tectoridin	C22H22O11	611-40-5	1.21034e+06	1.0607e+06	973651	798655	606134	1.37006e+06	0.494813	0.571274	0.651624	1.16932	0.225672	insig
mws1033	Homoeriodictyol	C16H14O6	446-71-9	28779.8	32407.8	20724.5	53518	31531.4	41704.3	0.927195	0.128026	0.209325	0.646231	-0.629879	insig
Safp001018	3-Carboxypropyltrimethylammonium	C7H15NO2	6249-56-5	3.16025e+06	3.21395e+06	3.10549e+06	7.78976e+06	7.03615e+06	6.55743e+06	1.26373	0.00770982	0.0353124	0.443322	-1.17357	down
ML10181668	1-Aminocyclopentanecarboxylate	C6H11NO2	52-52-8	6.17531e+06	6.05569e+06	5.755e+06	6.99012e+06	7.39764e+06	6.13889e+06	0.938672	0.139134	0.221852	0.876227	-0.190624	insig
Safp000622	Acetylcholine	C7H16NO2+	51-84-3	3.16025e+06	3.21395e+06	3.10549e+06	7.78976e+06	7.03615e+06	6.55743e+06	1.26373	0.00770982	0.0353124	0.443322	-1.17357	down
Zmsp000237	1,4-Dideoxy-1,4-imino-(2-O-β-D-glucosyl)-D-arabinitol	C11H21NO8	-	96519.8	62082.8	63749	98857.6	97317.7	80747.6	0.766889	0.245235	0.341792	0.802937	-0.316642	insig
Rfn0518	2-Methylpyrrolidine-2-carboxylic acid	C6H11NO2	16277-06-8	6.17531e+06	6.05569e+06	5.755e+06	6.99012e+06	7.39764e+06	6.13889e+06	0.938672	0.139134	0.221852	0.876227	-0.190624	insig
MWS201469	Glu-Arg	C11H21N5O5	7219-59-2	59922	58250.9	54365.4	99408.1	84303	87933.7	1.23505	0.011053	0.042778	0.635162	-0.654804	insig
MWS201424	Ile-Asn	C10H19N3O4	59652-59-4	49286.3	48472	52219.2	24860.1	34494.2	42450.5	1.00854	0.0808811	0.148636	1.47319	0.558941	insig
Walp012785	(Oxiran-2-yl)methyl octadeca-9,12-dienoate	C21H36O3	856386-19-1	16703.2	14928.8	13765.2	18044.9	12316.2	17801	0.219629	0.686372	0.749494	0.942591	-0.0852959	insig
PD0619170	4-(1,2,4a,5-tetramethyl-2,3,4,7,8,8a-hexahydronaphthalen-1-yl)butan-2-one	C18H30O	-	181856	191072	188136	152073	147915	170006	1.13633	0.0326286	0.0813554	1.19377	0.255523	insig
pmp001264	Hexadecylsphingosine	C16H35NO2	-	3.54056e+06	3.62695e+06	3.22528e+06	3.33938e+06	4.34969e+06	3.63808e+06	0.545196	0.415267	0.509565	0.917512	-0.124202	insig
MWSHC20110	8-Methoxyapigenin*	C16H12O6	57096-02-3	163915	213099	202893	63217	76405.4	101039	1.19982	0.00484513	0.0289567	2.40964	1.26882	up
Lahp005751	6-Demethoxy-4'-O-methylcapillarisin	C16H12O6	61854-35-1	163915	213099	202893	63217	76405.4	101039	1.19982	0.00484513	0.0289567	2.40964	1.26882	up
MWS201408	Asp-Glu	C9H14N2O7	6157-06-8	69413.9	86516.1	79072.1	62402.8	69237.6	57750.6	1.01161	0.0722016	0.138189	1.24083	0.311306	insig
MWS20627g	L-Tyrosinamide	C9H12N2O2	4985-46-0	389205	444285	336002	546703	557333	555917	1.16035	0.0334174	0.0825645	0.704533	-0.50526	insig
pmp001284	Monopalmitin*	C19H38O4	542-44-9	36193.7	23432.4	30766.8	31613.2	28135.3	30366.9	0.0579938	0.982688	0.984701	1.00308	0.00443599	insig
Walp007214	2-Aminohexadecane-1,5,6-triol	C16H35NO3	-	82469.1	58358.7	36654.9	38420.7	42733.8	42779.1	0.689581	0.309286	0.4024	1.43208	0.518111	insig
mws1195	p-Coumaric acid methyl ester	C10H10O3	19367-38-5	79260.9	54467.5	69424.9	40821.5	36466.3	57253.4	0.975896	0.0767177	0.143245	1.50997	0.594521	insig
Qatp004010	Micheliolide	C15H20O3	68370-47-8	554594	747405	359473	52247.6	50686.2	31770.1	1.24679	0.0447321	0.0999222	12.3343	3.6246	up
Zahp013600	Octadec-2-enamide*	C18H35NO	-	603300	856886	786500	743842	753728	636951	0.233105	0.688227	0.750074	1.05255	0.0738868	insig
Wccp011838	Octadec-8-enamide*	C18H35NO	-	603300	856886	786500	743842	753728	636951	0.233105	0.688227	0.750074	1.05255	0.0738868	insig
pmb0468	N-Formylmethionine	C6H11NO3S	4289-98-9	982640	1.05199e+06	1.12424e+06	1.70541e+06	1.82296e+06	1.74739e+06	1.25609	0.00022576	0.00756954	0.598751	-0.739972	insig
pmf0470	cis-4-Hydroxy-D-proline*	C5H9NO3	2584-71-6	4.43118e+06	3.89041e+06	3.11183e+06	1.78834e+06	2.19833e+06	2.27445e+06	1.17033	0.0325159	0.0811571	1.8261	0.868767	insig
mws0216	Trans-4-Hydroxy-L-proline*	C5H9NO3	51-35-4	4.43118e+06	3.89041e+06	3.11183e+06	1.78834e+06	2.19833e+06	2.27445e+06	1.17033	0.0325159	0.0811571	1.8261	0.868767	insig
MWS04455	cis-3-Hydroxy-L-proline*	C5H9NO3	567-35-1	4.43118e+06	3.89041e+06	3.11183e+06	1.78834e+06	2.19833e+06	2.27445e+06	1.17033	0.0325159	0.0811571	1.8261	0.868767	insig
mws0250	L-Tyrosine*	C9H11NO3	60-18-4	1.0815e+07	9.40198e+06	8.51673e+06	1.38682e+07	1.54836e+07	1.58248e+07	1.20277	0.00382179	0.0268624	0.63603	-0.652833	insig
MWS04559g	3-Hydroxy-L-phenylalanine*	C9H11NO3	587-33-7	1.20824e+07	1.25771e+07	1.13462e+07	2.42141e+07	2.53566e+07	2.40735e+07	1.26834	2.34158e-05	0.00260341	0.488915	-1.03235	down
pme0033	Hypoxanthine	C5H4N4O	68-94-0	55912.9	50219.6	50161.3	52959.4	64738.5	69392.5	0.897726	0.159639	0.246513	0.835392	-0.259474	insig
Sadp001224	4-Amino-6-hydroxypyrazolo[3,4-d]pyrimidine*	C5H5N5O	-	205065	202641	220132	325563	188497	189889	0.271708	0.633816	0.703113	0.891881	-0.165076	insig
PD0026889	Jasmonoyl-L-leucine	C18H29NO4	-	121257	162643	182896	54802.6	63411.8	67036.6	1.22113	0.0312615	0.0785067	2.5198	1.33331	up
Wahlp07899	Norephedrin 3-O-(2''-Phenylpropanyl)Glucoside	C24H33NO6	-	9.1118e+06	9.58706e+06	7.16937e+06	4.74501e+06	6.98912e+06	6.91982e+06	0.93076	0.0826078	0.150903	1.38674	0.4717	insig
pme2960	Naringenin chalcone*	C15H12O5	73692-50-9	906121	812537	1.0307e+06	564136	562559	497811	1.21908	0.0184448	0.0582143	1.69243	0.759093	insig
Rfn07045	4,2',3',4'-Tetrahydroxychalcone*	C15H12O5	-	906121	812537	1.0307e+06	564136	562559	497811	1.21908	0.0184448	0.0582143	1.69243	0.759093	insig
Wcdp001953	2-methyl-1-nitronaphthalene	C11H9NO2	881-03-8	3.75481e+07	3.88377e+07	3.64746e+07	4.85708e+07	4.44453e+07	4.65196e+07	1.22156	0.00619276	0.0317317	0.808828	-0.306095	insig
Hmgp002327	3-amino-2-naphthoic acid*	C11H9NO2	-	3.75481e+07	3.88377e+07	3.64746e+07	4.85708e+07	4.44453e+07	4.65196e+07	1.22156	0.00619276	0.0317317	0.808828	-0.306095	insig
WapTKC212034	17beta-hydroxy-3-oxo-19-nor-5alpha-androst-1-ene	C18H26O2	-	39953.3	58262.3	55564	46345.1	35572.7	72022.5	0.0732638	0.996775	0.996775	0.998956	-0.0015075	insig
PDP268169	3-[3,4-dihydroxy-5-(hydroxymethyl)oxolan-2-yl]-2-oxo-1H-imidazole-5-carbaldehyde	C9H12N2O6	-	5.61553e+06	5.60531e+06	6.04686e+06	3.32229e+06	5.44771e+06	3.7671e+06	0.957671	0.129021	0.209572	1.37733	0.461872	insig
Rfn0959	1-β-D-Ribofuranosyl-2-oxo-4-imidazoline-4-carbaldehyde	C9H12N2O6	-	5.61553e+06	5.60531e+06	6.04686e+06	3.32229e+06	5.44771e+06	3.7671e+06	0.957671	0.129021	0.209572	1.37733	0.461872	insig
MW0109363	Prolylglutamic acid	C10H16N2O5	67644-00-2	5.61553e+06	5.60531e+06	6.04686e+06	3.32229e+06	5.44771e+06	3.7671e+06	0.957671	0.129021	0.209572	1.37733	0.461872	insig
mws1587	L-Norleucine*	C6H13NO2	327-57-1	3.48145e+06	3.78767e+06	3.02269e+06	1.28582e+06	1.00302e+06	1.22108e+06	1.25252	0.00449067	0.0284605	2.9322	1.55198	up
Zbpp001992	Isorhamnetin-3-O-Glucoside*	C22H22O12	5041-82-7	2.27646e+06	2.43082e+06	1.88418e+06	432619	371575	550139	1.25491	0.00485017	0.0289567	4.86694	2.28302	up
PDP112451	8-Methoxyluteolin-8-glucoside*	C22H22O12	-	2.27646e+06	2.43082e+06	1.88418e+06	432619	371575	550139	1.25491	0.00485017	0.0289567	4.86694	2.28302	up
pmb0034	Glutamyl-glutamic acid	C10H16N2O7	3929-61-1	39446.5	33851.3	53169.8	50552	73640	45544.4	0.753167	0.247166	0.343114	0.745082	-0.424528	insig
Wdlp002729	1,2,3,4-tetrahydro-1-oxo-β-carboline	C11H10N2O	-	153810	147831	111189	115039	123760	119489	0.680377	0.304389	0.397796	1.15223	0.204432	insig
pmb0484	Choline	C5H14NO+	62-49-7	5.63885e+07	5.36275e+07	5.13411e+07	6.29781e+07	6.19107e+07	6.68856e+07	1.17905	0.00851917	0.0375787	0.84139	-0.249153	insig
Wcgp002561	6-(1,2-dihydroxyethyl)-3-hydroxy-2,2,5,7-tetramethyl-3H-inden-1-one	C15H20O4	-	759270	630033	591805	238595	626249	481820	0.773535	0.193964	0.284264	1.47112	0.556918	insig
Wafp003720	N-Feruloyloctopamine glucoside	C24H29NO10	-	42492.7	31221.4	69390	39587.5	32318.4	34698	0.575923	0.395365	0.490149	1.34239	0.424804	insig
Lcfp121148	2-aminohexadec-4-ene-1,3-diol	C16H33NO2	-	213092	284535	217116	245666	277555	226232	0.292276	0.699842	0.760806	0.953685	-0.0684154	insig
pmb0801	4-Pyridoxic acid-O-glucoside	C14H19NO9	-	18042.7	33355.9	12551.4	40736.7	50500.3	33085.6	0.970805	0.0685544	0.132557	0.514387	-0.959073	insig
MWStz671	Flavone	C15H10O2	525-82-6	68981.2	63647.6	57143.8	54604.5	46407.5	57978.6	0.914503	0.101827	0.17652	1.19361	0.25533	insig
Lssp210384	2α,3α-Epoxy-5,7,3',4'-tetrahydroxyflavan-(4β→8)-epicatechin	C30H24O12	-	4.76191e+07	5.28588e+07	3.8868e+07	8.44246e+06	7.4886e+06	1.31206e+07	1.2372	0.00536309	0.0300186	4.79649	2.26198	up
MWS201471	Lys-Tyr	C15H23N3O4	35978-98-4	62951.7	67036.1	64229.8	63901.3	60451.1	59244.6	0.887754	0.128847	0.209572	1.05785	0.0811322	insig
Lcfp121197	NSC614616	C6H10N2O2	117305-84-7	125402	121144	111535	183257	95780.5	141489	0.402374	0.497715	0.586987	0.851504	-0.231914	insig
pme0124	L-Glycyl-L-proline	C7H12N2O3	704-15-4	51910.8	47674.6	43537.4	112490	69913.6	77363.7	1.12465	0.0930152	0.16439	0.550965	-0.859968	insig
MWS201397	Hyp-Val	C10H18N2O4	-	26287.2	28752.4	15461.9	44818.3	34998.7	57410.4	1.04232	0.0541932	0.113499	0.513757	-0.960841	insig
pme3081	Pyridoxamine	C8H12N2O2	85-87-0	179724	151262	157626	88448.8	82901.5	87584.9	1.2544	0.0101764	0.0409852	1.88701	0.916099	insig
Lmbp000123	Homomethionine	C6H13NO2S	25148-30-5	61293.5	76742.2	66519.7	107225	128242	206926	1.11281	0.117529	0.196363	0.462384	-1.11284	down
Zbqp000710	3-(1H-imidazol-5-yl)-2-(trimethylammonio)propanoate	C9H15N3O2	-	175693	162025	146668	469548	404871	457302	1.26277	0.00162054	0.0186096	0.363729	-1.45906	down
mws1346	L-2-Aminoadipate	C6H11NO4	1118-90-7	2.18175e+06	2.43525e+06	2.04578e+06	4.84892e+06	4.66765e+06	3.87379e+06	1.23583	0.00974953	0.0400796	0.497581	-1.007	down
pme0278	LL-2,6-Diaminoheptanedioate	C7H14N2O4	583-93-7	89515.5	86009.2	71227.3	162529	153609	154148	1.24349	0.00131809	0.017152	0.524685	-0.930476	insig
Wamxp05123	(3R)-Hydroxy-Beta-Ionone Malonylglucoside	C22H32O10	-	718979	653563	553669	681588	707712	1.00997e+06	0.744028	0.272635	0.366586	0.80283	-0.316833	insig
MWSslk148	Rutin Trihydrate	C27H36O19	207671-50-9	46026.5	37491.1	14241.9	8.40367e+06	4.15001e+06	1.53313e+07	1.25357	0.104678	0.180657	0.00350582	-8.15603	down
Lmmp003091	Multinoside A*	C27H30O16	59262-54-3	46026.5	37491.1	14241.9	8.40367e+06	4.15001e+06	1.53313e+07	1.25357	0.104678	0.180657	0.00350582	-8.15603	down
Walp007182	2-Aminohexadecane-1,15-diol	C16H35NO2	-	5.09476e+06	5.69486e+06	5.73417e+06	4.66133e+06	5.98695e+06	4.73077e+06	0.505928	0.48524	0.575605	1.07443	0.103578	insig
Wbsp007290	Lycoposerramine E	C17H24O3	-	84888.7	51665.9	39856.2	45066.4	40092.7	54960.4	0.46189	0.469539	0.560514	1.259	0.332281	insig
pmd0132	LysoPC 16:0(2n isomer)	C24H50NO7P	-	6.17031e+06	6.30865e+06	6.31543e+06	6.45117e+06	6.32139e+06	7.04988e+06	0.774694	0.263832	0.358918	0.948137	-0.0768321	insig
NK10246260	4-Hydroxy-2-quinolone	C9H7NO2	86-95-3	40239.1	37710.1	237645	75223.3	278694	109032	0.500914	0.619456	0.691563	0.681702	-0.552786	insig
Rfn02285	9H-pyrido[3,4-b]indole-3-carboxylic acid	C12H8N2O2	74214-63-4	183775	118055	231295	42453.9	28403.6	37362.2	1.22249	0.0477836	0.104356	4.92632	2.30051	up
Zmdp000446	γ-L-Glutamyl-S-methyl-L-cysteine	C9H16N2O5S	-	21296.6	13898.8	15709.8	21734.8	25162.8	33587.2	1.0049	0.0890631	0.159246	0.632482	-0.660904	insig
WaYp007548	2-Aminotetradecan-1-ol*	C14H31NO	-	120294	137741	110194	173042	128845	134430	0.751677	0.246866	0.342893	0.843949	-0.244772	insig
pmp000587	Luteolin 7-O-(6''-malonylglucoside)*	C24H22O14	-	1.08949e+06	1.09162e+06	1.98073e+06	933912	963525	3.98585e+06	0.175414	0.633918	0.703113	0.707401	-0.4994	insig
Lmmp003817	Kaempferol-3-O-(6''-malonyl)glucoside*	C24H22O14	81149-02-2	1.01913e+06	1.1343e+06	1.7503e+06	1.03016e+06	909313	4.20615e+06	0.271748	0.562941	0.645245	0.635204	-0.654708	insig
Lmqp002784	Salicylamide	C7H7NO2	65-45-2	36746.9	42223	34828.9	72764.5	79689.6	76021.3	1.25387	0.000227763	0.00756954	0.498079	-1.00555	down
Zkep004268	2,5-Dihydroxypyridine	C5H5NO2	59273-17-5	269758	235981	229553	540915	504218	403211	1.21875	0.0212604	0.0631989	0.507678	-0.978015	insig
MW0155101	Phe-Asn-Ala	C16H22N4O5	-	266255	279600	222360	795359	812313	689181	1.25817	0.00176738	0.019473	0.334464	-1.58008	down
PDP076934	(5S,6R)-5-methyl-6-(3-oxobutyl)cyclohept-2-en-1-one	C12H18O2	-	1.24541e+06	1.34856e+06	1.5321e+06	1.80738e+06	1.56061e+06	1.68814e+06	1.03373	0.0493761	0.107164	0.816054	-0.293264	insig
WapTKC159960	5-(Hydroxymethyl)-2,2-Dimethyl-3-Methylidenebicyclo[2.2.1]Heptane-1-Carbaldehyde*	C12H18O2	-	27967.3	66718.7	29923.6	30022.4	25166.8	30135	0.592146	0.408119	0.502901	1.46043	0.546389	insig
MWSprf169	Pinosylvin	C14H12O2	22139-77-1	15453.8	8258.17	21380.6	21831.8	23740.4	14868.5	0.613282	0.339543	0.432789	0.746064	-0.42263	insig
Walp007192	2-aminodocoSane-1,6,19,20,21-pentaol	C22H47NO5	-	394288	537612	260187	356254	378397	307243	0.272807	0.600328	0.676061	1.14416	0.194283	insig
Rdp04642	1-hydroxy-7-(4-hydroxy-3-methoxyphenyl)-1-(4-hydroxyphenyl)heptane-3,5-dione	C20H22O6	-	75121.2	92466.9	62191.7	220466	156611	191393	1.20879	0.0132462	0.0479293	0.404207	-1.30683	down
pmc0281	Ribosyladenosine	C15H21N5O8	-	1.38373e+06	1.24932e+06	1.00238e+06	1.68622e+06	1.638e+06	1.56783e+06	1.07423	0.0537934	0.113235	0.743129	-0.428315	insig
Wasyqp1765	Styrylamine	C8H9N	83148-11-2	4.11389e+06	4.81095e+06	4.5962e+06	7.59424e+06	7.0402e+06	6.95107e+06	1.24081	0.000735714	0.0132572	0.626394	-0.674857	insig
Hmtp000776	4,5,6-Trihydroxy-2-cyclohexen-1-ylideneacetonitrile	C8H9NO3	-	270647	294868	264191	469064	393888	382986	1.19956	0.0258766	0.0709735	0.665929	-0.586559	insig
WapTKC110499	Periploforgeside A	C30H44O8	909037-35-0	385439	347162	452476	1.11114e+06	710625	856808	1.19295	0.0433956	0.0981013	0.442428	-1.17649	down
MWSmce024	Scopolin	C16H18O9	531-44-2	179475	99633	153047	311648	486421	391893	1.17368	0.0227914	0.066	0.363168	-1.46129	down
Wccp001353	(1S,12S,14R)-4-methyl-11-oxa-4-azatetracyclo[8.6.1.01,12.06,17]heptadeca-6(17),7,9,15-tetraen-14-ol	C16H19NO2	-	3.19726e+06	3.01071e+06	2.68789e+06	2.81132e+06	2.25165e+06	3.04179e+06	0.544229	0.405224	0.500848	1.09761	0.134366	insig
MW0144704	Ala-Pro-Ala	C11H19N3O4	-	1.20437e+06	804785	1.90233e+06	1.56779e+06	1.28664e+06	1.15475e+06	0.18474	0.931285	0.945981	0.97563	-0.0355935	insig
Lmtp003079	Peonidin-3-O-rutinoside	C28H33O15+	-	20957.6	15661.6	11697.4	19501.6	9901.36	14497.2	0.253106	0.722159	0.77644	1.1006	0.138293	insig
PD0959765	Tyr-pro	C14H18N2O4	51871-47-7	123001	159682	225131	120471	108747	172665	0.566409	0.387294	0.481118	1.26358	0.337522	insig
MWS0687	N1-Methyl-2-pyridone-5-carboxamide	C7H8N2O2	701-44-0	102809	103135	72254.2	126731	121598	99596.4	0.811956	0.155947	0.241881	0.799591	-0.322665	insig
Lcfp023920	Alloxanthine	C5H4N4O2	2465-59-0	1.03738e+06	771860	774761	895018	834860	1.04437e+06	0.396967	0.591339	0.669017	0.931422	-0.102493	insig
PD0637880	2,3-Dihydroxycyclopentaneundecanoic acid	C16H30O4	6938-15-4	15713.4	12191.5	19542.7	17173	18333.5	28189.3	0.731412	0.269604	0.364338	0.744908	-0.424866	insig
Ladp004214	Kumatakenin rhamnoside	C23H24O10	-	23038.2	31746.1	55385.1	49957.9	31105.3	44796.7	0.373662	0.669856	0.734409	0.875334	-0.192094	insig
MWSHY0049	Hesperetin	C16H14O6	520-33-2	47409.9	35389.4	16617.9	17626.1	25541.8	25406.4	0.513415	0.371046	0.465663	1.44977	0.535828	insig
Zmjp000966	Vidarabine	C10H13N5O4	5536-17-4	1.13758e+06	842754	627168	832579	592187	606229	0.631758	0.33297	0.426857	1.28386	0.360483	insig
Lmhp009034	LysoPE 16:1*	C21H42NO7P	-	96807	82619.6	75125.3	125620	107177	115553	1.11781	0.0207247	0.0625967	0.730736	-0.452578	insig
pme0021	L-Phenylalanine	C9H11NO2	63-91-2	3.10142e+07	3.40069e+07	3.9503e+07	3.16477e+07	3.51368e+07	3.31213e+07	0.331163	0.611313	0.686535	1.04623	0.0651961	insig
pmb0854	LysoPC 18:3	C26H48NO7P	-	3.59134e+06	4.5291e+06	5.02939e+06	4.17136e+06	4.56591e+06	4.54389e+06	0.113483	0.928639	0.944471	0.990112	-0.0143357	insig
Sazp005836	Comazaphilone C	C22H24O8	-	2.07459e+06	2.01359e+06	2.39083e+06	397028	306656	409163	1.26494	0.00248622	0.0225678	5.82201	2.54152	up
pme3337	Succinyladenosine	C14H17N5O8	4542-23-8	5.07605e+06	5.49977e+06	5.71862e+06	1.15609e+07	8.82596e+06	9.35217e+06	1.21991	0.0282863	0.0737616	0.547914	-0.867978	insig
mws1212	Ferulic acid methyl ester	C11H12O4	22329-76-6	351251	379879	303701	486269	281898	354870	0.22248	0.681368	0.744694	0.921458	-0.11801	insig
Rfn03272	Phomolactone B	C12H14O4	-	81610.1	81857.9	50407.7	133976	71461.8	105369	0.7651	0.213649	0.305426	0.688129	-0.539249	insig
Lmhp007489	Asperic acid	C16H28O4	-	41888.4	74955.2	61847.9	15806.3	16257.4	26966.9	1.16595	0.0399928	0.093058	3.0271	1.59794	up
Wayp002004	N-Formyl nornicotine	C10H12N2O	3000-81-5	4.8252e+06	4.55206e+06	4.19489e+06	7.70506e+06	5.31964e+06	7.0285e+06	1.08198	0.0848997	0.153763	0.676807	-0.563183	insig
Zbfp001070	N-(1-Deoxy-1-fructosyl)phenylalanine	C18H17NO5	-	90096.6	156955	118008	149945	56010.1	94122.2	0.455355	0.556303	0.639677	1.21655	0.282796	insig
PD0068973	2,10-dihydroxy-11a-methyl-hexadecahydro-1H-cyclopenta[a]phenanthren-7-one	C18H28O3	-	84141.2	84790.4	87921	86887.5	86894.1	76487.6	0.381413	0.599558	0.675503	1.02631	0.0374597	insig
PDP025826	dodeca-2,4,6,8-tetraene-1,12-diol	C12H18O2	-	78974.4	69148.8	65884.1	59897.8	40317	44229	1.06961	0.0391319	0.0916506	1.4816	0.567152	insig
Lcfp121114	N-Cyclohexyl-1,3-benzothiazol-2-amine	C13H16N2S	28291-75-0	43037.1	54113.5	30087.6	43412.3	32145.1	34320.2	0.39761	0.510754	0.600339	1.158	0.211633	insig
Wbjp001169	o-Carboxy-5-hydroxytryptamine	C11H12N2O3	-	392459	335732	328807	301651	56971.4	430643	0.539409	0.50253	0.592095	1.33922	0.42139	insig
pme1286	S-Adenosyl-L-homocysteine	C14H20N6O5S	979-92-0	26083.5	18042.9	40782.4	46427	56921.5	28185.5	0.740331	0.224072	0.317176	0.645528	-0.631449	insig
Hmtp000827	Griffonilide	C8H8O4	61371-55-9	90391.5	106368	73963.8	66152.6	70444.8	37314.1	0.917839	0.0830671	0.151628	1.55667	0.638463	insig
Safp001631	Maltol 6'-O-β-D-apiofuranosyl-β-D-glucopyranoside*	C17H24O12	-	3.18763e+06	2.70825e+06	1.96942e+06	3.22746e+06	1.87941e+06	3.98566e+06	0.279541	0.602901	0.678123	0.865031	-0.209177	insig
Zazp002392	Corypalline	C11H15NO2	450-14-6	98403.8	81309	103961	19474.9	7973.88	15155.2	1.22595	0.00204712	0.0205448	6.6584	2.73517	up
Xmgp006913	2,4,2',4'-tetrahydroxy-3'-prenylchalcone	C20H20O5	-	356609	355483	396647	115618	55570.7	128148	1.18717	0.00129103	0.0169777	3.70398	1.88908	up
pmf0440	p-Methoxycinnamaldehyde	C10H10O2	1963-36-6	179639	165269	201377	181585	156468	187985	0.287979	0.66034	0.726582	1.03849	0.0544869	insig
Wasdp07799	5-hydroxy-1,4a-dimethyl-3,4,5,6,7,8-hexahydronaphthalen-2-one*	C12H18O2	-	82536.4	90007	115907	167851	99896.9	120435	0.780646	0.237855	0.33398	0.743078	-0.428415	insig
Lahp005848	pithecellobiumol B	C10H10O4	-	1.58754e+06	1.86652e+06	1.62117e+06	1.88244e+06	1.82633e+06	1.75946e+06	0.731612	0.272619	0.366586	0.928132	-0.107598	insig
MW0106978	Glutamylproline	C10H16N2O5	41745-47-5	830548	816288	861312	1.08156e+06	1.07391e+06	1.00249e+06	1.23465	0.00453264	0.0284605	0.794232	-0.332368	insig
pmp000252	Senkyunolide I	C12H16O4	94596-28-8	5.02421e+06	4.34236e+06	5.15304e+06	1.13042e+07	8.1649e+06	1.20153e+07	1.20605	0.0361747	0.0870899	0.461169	-1.11663	down
Sadp001874	Methylthioadenosine sulfoxide	C11H15N5O4S	3387-65-3	738693	794762	622024	239457	272229	471517	1.12173	0.01477	0.0510276	2.1923	1.13245	up
Lmbp000728	(S)-2-Phenyloxirane	C8H8O	20780-54-5	117143	159848	166378	211076	191124	195802	1.02232	0.0640981	0.126439	0.741417	-0.431642	insig
mws1641	2,4-Dihydroxypteridine	C6H4N4O2	487-21-8	1.28593e+07	1.29624e+07	1.20935e+07	1.79084e+07	2.02871e+07	1.62996e+07	1.19238	0.0353084	0.085594	0.695755	-0.52335	insig
MW0150871	His-Asp-Glu	C15H21N5O8	-	2.02674e+06	1.54898e+06	1.54837e+06	2.27026e+06	2.04561e+06	1.90197e+06	0.883834	0.140547	0.22376	0.824096	-0.279115	insig
Lmhp003658	Monohydroxy-trimethoxyflavone-O-(6''-malonyl)glucoside	C27H28O14	-	16967.4	26321.7	16399.5	215477	179988	238431	1.26107	0.00629226	0.0318344	0.0941616	-3.40872	down
Wasdp05932	5,8-dimethoxy-3-methylnaphthalen-1-ol	C13H14O3	50559-08-5	163668	138295	154926	192245	104416	167792	0.0428101	0.933566	0.947904	0.983716	-0.0236866	insig
Rfn02179	2-methyl-3-[(3,4,5-trihydroxy-6-{[(3,4,5-trihydroxyoxan-2-yl)oxy]methyl}oxan-2-yl)oxy]-4H-pyran-4-one*	C17H24O12	-	3.44688e+06	3.00651e+06	2.33136e+06	3.69427e+06	972717	1498755	0.665118	0.411085	0.505791	1.42477	0.510725	insig
Safp001468	Dianthoside*	C12H16O8	20847-13-6	994233	1.68591e+06	1.34429e+06	1.67995e+06	1.48415e+06	1.65283e+06	0.683448	0.315912	0.409714	0.835477	-0.259327	insig
Wasyqp1805	L-Kynurenine	C10H12N2O3	2922-83-0	210981	195892	227302	46413.8	77553.1	42773.1	1.22817	0.000487495	0.0112358	3.80337	1.92728	up
Lmcp002302	N6-(2-Hydroxyethyl)adenosine*	C12H17N5O5	4338-48-1	102465	323635	132413	120571	107084	137167	0.499588	0.45015	0.539824	1.53092	0.614398	insig
PDP086333	12-hydroxydodeca-5,8,10-trienoic acid	C12H18O3	-	60197.7	43005.6	46508.9	9498.74	9051.49	18680.6	1.19904	0.00675464	0.0331515	4.02119	2.00762	up
MWS201483	Phe-Hyp	C14H18N2O4	90965-82-5	31814.1	13905.8	24341.1	26673.7	23146	14029	0.148917	0.764514	0.810577	1.0973	0.133953	insig
Sadp001651	2-amino-7-[(2R,3R,4R,5R)-3,4-dihydroxy-5-(hydroxymethyl)oxolan-2-yl]-1H-purin-6-one*	C10H13N5O5	-	5.4321e+06	5.2827e+06	3.70015e+06	6.18595e+06	8.58211e+06	5.39275e+06	0.847141	0.176308	0.264247	0.714999	-0.483987	insig
pme1178	Guanosine*	C10H13N5O5	118-00-3	5.4321e+06	5.2827e+06	3.70015e+06	6.18595e+06	8.58211e+06	5.39275e+06	0.847141	0.176308	0.264247	0.714999	-0.483987	insig
Zmbp002461	3-(2'-Hydroxyl-phenyl)-4-(3H)-quinazolone	C15H10N2O3	-	64810	56167.6	63509.2	15389.8	13754.6	17348	1.2651	0.00119015	0.0164469	3.96811	1.98845	up
Salp005257	Coroglaucigenin	C23H34O5	468-19-9	712465	903927	875343	122900	106255	96508	1.26833	0.00607282	0.0317317	7.65127	2.9357	up
MW0107840	Leucylproline*	C11H20N2O3	6403-35-6	8.00226e+06	6.50205e+06	7.2506e+06	1.52171e+07	1.29547e+07	1.26147e+07	1.23098	0.00605675	0.0317317	0.533386	-0.906747	insig
Wacyp01167	(6-amino-3-oxohexan-2-yl)proline*	C11H20N2O3	-	8.00226e+06	6.50205e+06	7.2506e+06	1.52171e+07	1.29547e+07	1.26147e+07	1.23098	0.00605675	0.0317317	0.533386	-0.906747	insig
WaYp006462	2-Aminohexadecane-1,5,15-triol	C16H35NO3	-	227102	257044	220097	220413	292114	217121	0.162408	0.775269	0.820202	0.965184	-0.051124	insig
WaYp007721	2-Aminohexadecane-1,16,16-triol	C16H35NO3	-	279574	232952	253654	284182	219194	354262	0.39875	0.523874	0.611937	0.893361	-0.162685	insig
Lcsp001861	Leu-Pro	C11H20N2O3	-	498956	507581	471185	375769	306521	308226	1.20369	0.00866904	0.0379329	1.49187	0.577122	insig
Wcdp006912	Lauryldiethanolamine	C16H35NO2	1541-67-9	4.59625e+06	5.0852e+06	4.53975e+06	4.26489e+06	7.80593e+06	4.55539e+06	0.370315	0.554484	0.638544	0.855348	-0.225417	insig
MW0148050	Cys-Phe-Asn	C16H22N4O5S1	-	508451	435147	535718	409775	328303	366775	1.08652	0.0333472	0.0825578	1.33893	0.421077	insig
PDP256276	6-amino-9-[(2R,3R,4S,5R)-3,4-dihydroxy-5-(hydroxymethyl)oxolan-2-yl]-8H-purin-2-one*	C10H13N5O5	-	5.949e+06	5.89805e+06	7.70876e+06	8.7998e+06	6.53313e+06	8.38413e+06	0.768848	0.206357	0.298139	0.824546	-0.278327	insig
MWSHY0009	Diosmetin*	C16H12O6	520-34-3	213926	159829	234793	72958.1	77967.8	76214.7	1.23834	0.0290599	0.075138	2.67917	1.42179	up
Rfn07346	3-Methyleneindolenine	C9H7N	40642-83-9	124581	135618	109534	230545	211501	180931	1.19673	0.0137848	0.0488715	0.593493	-0.752696	insig
Zmhp003514	6,7,8-Tetrahydroxy-5-methoxyflavone*	C16H12O6	-	214289	203989	185817	87161.8	155558	292593	0.404353	0.741843	0.791384	1.12849	0.174392	insig
Lcfp121068	CycloPro-Arg	C11H19N5O2	-	118014	57331.7	102710	59331.7	81375.9	131145	0.0567325	0.94473	0.95765	1.02282	0.0325459	insig
Wagp005508	3-Hydroxy-Beta-Ionone 3-(6''-Malonyl)Glucoside	C22H32O10	-	672489	612020	543646	777601	767372	1.12597e+06	1.01626	0.129783	0.210371	0.68446	-0.546962	insig
Wcfp001744	N-Methyl-2-pyrrolidinone	C5H9NO	872-50-4	53974.2	66794.9	66927.9	52330	83531.9	44668.9	0.224418	0.864279	0.891994	1.0397	0.0561605	insig
PDP019488	7-hydroxy-5-methoxy-2-methylchromen-4-one	C11H10O4	-	44273.3	33787.7	20488.3	40002.8	69643.1	51516.1	0.868535	0.135085	0.21681	0.611492	-0.709595	insig
Lmmp003530	3,4-Divanillyltetrahydrofuran*	C20H24O5	34730-78-4	80733.2	69701.5	52569.3	65283.6	76247.1	81591	0.447067	0.527653	0.614297	0.909835	-0.136323	insig
pme2596	4-Pyridoxate	C8H9NO4	82-82-6	354282	285736	288737	652938	613892	544249	1.23204	0.00249113	0.0225678	0.512819	-0.96348	insig
pmb0492	N',N'',N'''-p-Coumaroyl-cinnamoyl-caffeoyl spermidine	C34H37N3O6	-	40298.8	59868.2	37370	39151.3	49372	51862.1	0.132667	0.913445	0.933675	0.97971	-0.0295733	insig
WapTKC212530	3a,7b-dimethyl-1a,3,3a,4,5,7b-hexahydronaphtho[1,2-b]oxiren-6(2H)-one	C12H16O2	-	201609	147457	171420	1.29427e+06	1.2494e+06	1.11185e+06	1.26742	0.00145164	0.0174054	0.142384	-2.81215	down
mws0582	S-Methyl GSH	C11H19N3O6S	2922-56-7	55828.1	160913	145213	201387	175312	145637	0.693825	0.241522	0.337965	0.692953	-0.52917	insig
Lmjp002596	Quercetin 3-O-[beta-D-xylosyl-(1->2)-beta-D-glucoside]*	C26H28O16	83048-35-5	41066.9	43786.6	24811	42382.6	73741.8	50541.4	0.83512	0.175399	0.263368	0.657991	-0.603861	insig
Lcsp001414	Ile-Val-Gly	C13H25N3O4	-	43747.8	35144.8	18676.4	29128.1	9481.33	14085.1	0.796554	0.191755	0.281701	1.8516	0.888771	insig
pme1210	Methionine	C5H11NO2S	59-51-8	150109	138283	206884	788461	1.64925e+06	1.94779e+06	1.22611	0.0643953	0.126617	0.112935	-3.14644	down
Zblp001009	3-pyridine-methanol-O-β-D-glucopyranosyl	C12H17NO6	-	196244	165513	60490.9	174558	110758	185348	0.31054	0.754029	0.801894	0.897133	-0.156607	insig
mws0133	Nicotinamide	C6H6N2O	98-92-0	299834	215806	257595	264172	183086	148539	0.750775	0.239113	0.335361	1.29782	0.376086	insig
pme3961	Deoxyadenosine*	C10H13N5O3	958-09-8	179643	123853	149486	151100	156978	121427	0.226054	0.711538	0.770439	1.05466	0.0767776	insig
MWSmce338	N-Hydroxypipecolic acid	C6H11NO3	115819-92-6	83970.9	89399.3	52802.5	52327.2	50376.4	58950.1	0.852912	0.195284	0.285549	1.39912	0.484518	insig
Wayp001214	N-(1-Deoxy-1-fructosyl)Arginine	C12H24N4O7	-	66966.2	27391.9	37299.4	58886.4	29731.9	14593.5	0.414631	0.619154	0.691563	1.27561	0.351184	insig
MWSslk108	O-Acetylcarnitine	C9H17NO4	3040-38-8	601054	701942	725009	829160	761802	889612	1.03351	0.0466725	0.102755	0.817555	-0.290613	insig
Sasp007401	2-Aminohexadecanoic acid	C16H33NO2	7769-79-1	119694	144586	96835.5	210249	144160	111733	0.601954	0.358671	0.453389	0.774688	-0.368312	insig
Rfp03967	3,2',3',4'-Tetrahydroxychalcone	C15H12O5	-	642815	545629	306251	474186	550258	1.05338e+06	0.547245	0.41561	0.509565	0.719357	-0.475221	insig
MWS2027	Barbiturate	C4H4N2O3	67-52-7	3.01338e+06	2.76057e+06	2.92375e+06	2.68021e+06	2.73593e+06	2.68027e+06	1.01905	0.105843	0.181934	1.07427	0.103351	insig
Sasn008771	Isopropyl β-D-glucopyranoside	C9H18O6	-	1.06064e+06	1.15957e+06	896772	650568	828058	895754	0.951158	0.079766	0.146918	1.31276	0.392599	insig
Lamp006191	Afrormosin-7-O-(6''-malonyl)glucoside*	C26H26O13	-	52122.8	84388.1	70656.7	683601	722023	712264	1.26478	2.74183e-06	0.00159419	0.097818	-3.35376	down
Lajp002779	Gallocatechin-(4α→8)-catechin-(4α→8)-catechin	C45H38O19	79127-37-0	22975.3	42133.3	49163.4	15161.6	25811.7	43468.7	0.518866	0.431491	0.522488	1.35326	0.43644	insig
Zbsp005521	Chrysin-5-O-glucoside (Toringin)*	C21H20O9	1329-10-8	101032	104583	102317	46932.9	56361.3	64671.3	1.21787	0.0095908	0.0398068	1.83331	0.874448	insig
Wagp006039	2-Hexylphosphoric Acid	C6H15O4P	-	68322.7	100904	100431	86600.1	79387.8	121479	0.216405	0.74349	0.792754	0.938047	-0.0922676	insig
MW0156025	Pro-Tyr-Asp	C18H23N3O7	-	300106	291693	294922	1.68499e+06	1.11671e+06	1.24528e+06	1.25716	0.0256331	0.0707095	0.219107	-2.19029	down
pme2244	3-(1H-Indol-3-yl)propanoate	C11H11NO2	830-96-6	43471	52465.9	56822.3	49467.2	41988	78682.2	0.240957	0.665149	0.729903	0.897858	-0.15544	insig
Zbkp001878	Acetylpseudotropine	C10H17NO2	3423-26-5	35583.1	45277.8	27118.6	95174.9	99561.5	89264.9	1.21788	0.00182686	0.0200381	0.380207	-1.39514	down
Zmpp001726	L-Adrenaline	C9H13NO3	51-43-4	38953.7	55822.2	40951.7	114100	83558	97841.9	1.19532	0.011187	0.04316	0.459315	-1.12244	down
pme3184	dAMP	C10H14N5O6P	653-63-4	359243	321436	353709	171397	148853	175590	1.2559	0.000439618	0.0110751	2.08613	1.06083	up
pme2024	Serotonin	C10H12N2O	50-67-9	4.2334e+07	3.70047e+07	3.83179e+07	6.24518e+07	4.8209e+07	5.67685e+07	1.14443	0.0428716	0.0975479	0.702724	-0.50897	insig
Sadp000900	6-Acetamido-3-oxohexanoate	C8H13NO4	-	912866	947099	721659	3.73145e+06	4.86926e+06	3.27013e+06	1.25117	0.020861	0.0629173	0.217476	-2.20107	down
pmf0323	Cotinine; (S)-1-Methyl-5-(3-pyridinyl)-2-pyrrolidinone	C10H12N2O	486-56-6	58211.2	83950.5	70271.7	111670	70764	89589.3	0.739065	0.240552	0.33683	0.780937	-0.356722	insig
pmp000098	Arecoline	C8H13NO2	63-75-2	92977.8	106295	87240.4	180429	158160	194408	1.23074	0.00595581	0.0317317	0.537551	-0.895527	insig
MWS201415	Pro-Asp	C9H14N2O5	85227-98-1	126632	107957	106642	242244	258702	190761	1.21698	0.0213165	0.0632001	0.493316	-1.01942	down
PDP143007	2-(methylamino)-2-(1-methylpyrazol-4-yl)acetic acid	C7H11N3O2	1218519-32-4	784893	717800	830340	1.30259e+06	1.28101e+06	1.12935e+06	1.23041	0.00403378	0.0276682	0.628351	-0.670358	insig
Rlp02211	4-Hydroxy-3-methoxyphenethyl Acetate	C11H14O4	125303-09-5	1.32904e+06	1.04202e+06	967630	537260	639448	512488	1.20414	0.0272092	0.0722624	1.9765	0.982948	insig
MWSslk102	6-Chloropurine	C5H3ClN4	87-42-3	58700.5	56134	51727.4	67307.2	72877.4	67744	1.18152	0.00735767	0.0343451	0.801054	-0.320029	insig
Lmsp004721	Tamarixetin-3-O-glucoside-7-O-rhamnoside*	C28H32O16	-	21060.6	15804.6	27783.4	862469	940732	351048	1.24713	0.0637506	0.126058	0.0300099	-5.05842	down
Lmpp003815	Peonidin-3-O-(6''-O-p-coumaroyl)glucoside	C31H29O14+	-	21060.6	15804.6	27783.4	862469	940732	351048	1.24713	0.0637506	0.126058	0.0300099	-5.05842	down
Zblp004717	3'-methoxyquercetin-3-O-L-rhamnosyl(1→2)-glucopyranoside*	C28H32O16	-	21060.6	15804.6	27783.4	862469	940732	351048	1.24713	0.0637506	0.126058	0.0300099	-5.05842	down
Wcjp001256	9-Alpha-Ribofuranosyladenine*	C10H13N5O4	-	173068	53091.3	88967	105061	245586	538009	0.806304	0.269556	0.364338	0.35461	-1.4957	insig
Zmsp001773	9-Arabinosyladenine*	C10H13N5O4	-	173068	53091.3	88967	105061	245586	538009	0.806304	0.269556	0.364338	0.35461	-1.4957	insig
Lacp001431	N-(3-hydroxy-4-methoxyphenethyl)-4-hydroxybutanamide	C14H21NO4	-	173068	53091.3	88967	105061	245586	538009	0.806304	0.269556	0.364338	0.35461	-1.4957	insig
MWS20987	N5-(1-Iminoethyl)-L-ornithine	C7H15N3O2	36889-13-1	1.79755e+06	1.83458e+06	1.66076e+06	2.14124e+06	2.4059e+06	2.75171e+06	1.14379	0.053294	0.112377	0.725166	-0.463617	insig
Sadp000720	(2S,5S)-trans-Carboxymethylproline	C7H11NO4	586409-91-8	1.79755e+06	1.83458e+06	1.66076e+06	2.14124e+06	2.4059e+06	2.75171e+06	1.14379	0.053294	0.112377	0.725166	-0.463617	insig
PDP152317	5,7,2',5'-Tetrahydroxyflavanone	C15H12O6	-	41690	35976.7	36055.4	20804.1	25984.5	25072.7	1.19543	0.00529436	0.0298387	1.58252	0.662228	insig
MWS201439	Phe-His	C15H18N4O3	16874-81-0	15988.5	10570.4	19986.5	17251.8	23270.5	22662.7	0.789906	0.179575	0.267666	0.736653	-0.440943	insig
mws1401	N5-Ethyl-L-glutamine	C7H14N2O3	3081-61-6	84509.7	88413.8	112443	177117	151391	160745	1.19611	0.00442801	0.0284605	0.58327	-0.777765	insig
MWStz201	β-Carboline-1-propanoic acid	C14H12N2O2	89915-39-9	31600.1	46589.6	47343.5	34878.2	48117.4	21637.1	0.485191	0.496876	0.58628	1.19975	0.262734	insig
MWSHY0064	Isorhamnetin-3-O-neohesperidoside*	C28H32O16	55033-90-4	35491.3	14752.9	27112.3	1.37203e+06	1.03242e+06	1.15635e+06	1.26213	0.00705814	0.0335227	0.0217245	-5.52454	down
HJAP120	Rhamnetin-3-O-Rutinoside*	C28H32O16	-	35491.3	14752.9	27112.3	1.37203e+06	1.03242e+06	1.15635e+06	1.26213	0.00705814	0.0335227	0.0217245	-5.52454	down
MWSHY0135	Isorhamnetin-3-O-rutinoside; Narcissoside; Narcissin*	C28H32O16	604-80-8	35491.3	14752.9	27112.3	1.37203e+06	1.03242e+06	1.15635e+06	1.26213	0.00705814	0.0335227	0.0217245	-5.52454	down
Lmmp002463	Sexangularetin-3-O-glucoside-7-O-rhamnoside*	C28H32O16	-	35491.3	14752.9	27112.3	1.37203e+06	1.03242e+06	1.15635e+06	1.26213	0.00705814	0.0335227	0.0217245	-5.52454	down
Zmmp002167	L-Glutamyl-L-Tyrosine	C14H18N2O6	-	24024.8	55777	55434.5	90368.4	96936.7	60107.1	0.910922	0.0734013	0.139719	0.546603	-0.871434	insig
Walp009429	2-AminodocoSane-1,5,21-triol	C22H47NO3	-	832185	978826	687080	703309	907497	663953	0.402176	0.546744	0.631415	1.09818	0.135112	insig
pme1313	L-Formylkynurenine	C11H12N2O4	1022-31-7	123696	148967	143234	46314.9	48571.5	56461.4	1.25736	0.00306633	0.0242539	2.74796	1.45836	up
zjgp122304	1,3-dihydroxy-6(E)-tetradecene-8,10,12-triyne	C14H16O2	-	371458	268385	254296	29954.4	26816.1	49968.5	1.24595	0.0163331	0.054429	8.37688	3.06641	up
Lmhp005784	p-Coumaroylferuloylcadaverine	C24H28N2O5	-	132820	138645	124992	200569	209599	162177	1.15193	0.0479888	0.104711	0.692689	-0.52972	insig
mws1715	Cordycepin*	C10H13N5O3	73-03-0	94992.9	96031	65211.6	92175.3	81939.4	48925	0.415655	0.541455	0.626786	1.14883	0.20017	insig
Lmfp001509	1-O-Galloyl-rhamnose	C13H16O9	-	38870.1	33999.2	38059.6	75282.2	44615.9	35978.4	0.6948	0.335458	0.429147	0.711646	-0.490768	insig
Lskp211268	3-Ethyl-7-hydroxyphthalide	C10H10O3	-	96125.2	71082.2	106480	94856.5	80896.4	132674	0.365234	0.573503	0.652813	0.887365	-0.172401	insig
pme3009	cis-Aconitate	C6H6O6	4023-65-8	95397.1	81216.8	102082	98550.4	85158.7	78130.9	0.397262	0.548577	0.632635	1.06438	0.0900069	insig
MWSHY0098	(-)-Epigallocatechin	C15H14O7	970-74-1	106100	88562.6	99014.7	50175.5	32978.5	25128.8	1.184	0.00358351	0.0261773	2.71213	1.43943	up
Zmdp001857	γ-Glu-Tyr	C14H18N2O6	7432-23-7	57659.8	57934.6	21845.2	90269.8	66760.4	39176.1	0.551154	0.363454	0.458252	0.700485	-0.513574	insig
Lcsp002898	cis-Zeatin-O-glucoside riboside	C21H31N5O10	125225-72-1	874644	957538	850308	3.63645e+06	3.54104e+06	4.1735e+06	1.26984	0.00380488	0.0268206	0.236322	-2.08117	down
ZbWp002423	N-methylphenylalanine	C10H13NO2	-	31812.6	74548.6	75089.8	108014	89529.4	122763	0.924479	0.06362	0.126058	0.566492	-0.819873	insig
Wdgp004702	Kopsinoline	C21H26N2O3	-	266038	261314	244269	105883	97083.1	125314	1.25215	0.000213255	0.00756954	2.3505	1.23297	up
Qmrp120115	Kopsiyunnanine J1	C21H22N2O2	-	12346.2	15703.8	16002.1	22836.5	32668.4	20003.5	1.06888	0.101351	0.175944	0.583408	-0.777424	insig
Zbsp002100	Catechin-(4α→8)-gallocatechin	C30H26O13	-	116277	119672	141891	30741.8	120195	133846	0.551542	0.440728	0.531663	1.32677	0.407915	insig
Lhmp122110	Periplogenin-3-O-cymaroside	C30H46O8	-	17721.9	12590.9	22931.4	172330	127594	114167	1.24765	0.0183806	0.0582143	0.128581	-2.95925	down
Lalp003733	Catechin-(4α→8)-epiafzelechin*	C30H26O11	80685-13-8	51998.7	59852.7	26431.1	76325.8	91348.1	121701	1.02759	0.043352	0.0981013	0.477866	-1.06532	down
Wagp003695	N-(Isoferuloyl)-Glutamic Acid	C15H17NO7	-	113131	105263	83097	46814	50686	87732.5	0.971946	0.0787583	0.145721	1.62764	0.70278	insig
PD0626020	7,8,4'-Trihydroxyflavanone	C15H12O5	-	445131	613408	304192	674891	441181	1.20222e+06	0.724909	0.291847	0.384001	0.587817	-0.766562	insig
PDP173395	5,12-dihydroxydodeca-6,8,10-trienoic acid	C12H18O4	-	2.00927e+06	1470829	2.20042e+06	4.15954e+06	3.24604e+06	7.46694e+06	1.0939	0.135702	0.217515	0.381948	-1.38855	down
Wasyqp3073	p-Coumaroyl Aminogalactitol	C15H21NO8	-	390922	438483	412487	237287	245105	319596	1.16062	0.015541	0.0527962	1.54852	0.630888	insig
Wayp002134	6-Methylnicotine	C11H16N2	13270-56-9	93255.2	52504.4	66386.1	117390	106317	119810	1.05958	0.0545144	0.113781	0.617568	-0.69533	insig
Lasp003143	1,4-Benzodioxin-6-propanol	C11H12O3	-	945238	746641	616607	231607	284437	338908	1.20706	0.0274277	0.0726063	2.70013	1.43303	up
Lmcp000282	L-Carnitine	C7H15NO3	541-15-1	1.33931e+06	2.42425e+06	2.01806e+06	3.06513e+06	2.17327e+06	2.78018e+06	0.825622	0.14659	0.230734	0.721029	-0.471872	insig
pme2617	L-Methionine S-oxide	C5H11NO3S	3226-65-1	1.284e+06	1.44924e+06	1.29279e+06	1.49123e+06	1.24066e+06	1.31365e+06	0.0301874	0.947228	0.959387	0.995179	-0.00697207	insig
MW0103939	Hydroxyisoleucine	C6H13NO3	55399-93-4	1.25645e+06	1.30462e+06	1.22125e+06	4.40245e+06	2.98279e+06	3.59847e+06	1.24531	0.027736	0.0730271	0.344357	-1.53802	down
MWStz132	16R-Sitsirikine	C21H26N2O3	1245-00-7	529177	362727	374356	97479.1	87779.5	70828.5	1.25153	0.0225529	0.0655938	4.94465	2.30587	up
WaTKp01218	2-(2-Ethynyl-2,4-cyclopentadien-1-ylidene)ethenol	C9H6O	393561-91-6	184982	192302	153724	258844	249199	246885	1.18454	0.0171918	0.0565964	0.703389	-0.507606	insig
Zbkp004768	Schizonepetoside A	C16H26O7	-	207205	175402	149119	86443.2	92873.3	79297	1.22219	0.0271934	0.0722624	2.05606	1.03988	up
Zmjp003597	Ampelopsisionoside	C19H32O8	138665-44-8	102377	178078	41194.8	112104	198009	250808	0.720046	0.231459	0.326122	0.573432	-0.802306	insig
MWStz446	Isorhamnetin-7-O-glucoside (Brassicin)	C22H22O12	6743-96-0	3.09201e+06	2.8702e+06	3.08433e+06	539860	558850	796240	1.25728	3.03129e-05	0.00296581	4.77402	2.25521	up
HJAP006	Syringetin-7-O-glucoside*	C23H24O13	-	183918	187106	226841	64071.5	79177.7	83203.1	1.24528	0.00550764	0.030591	2.64014	1.40061	up
Wcfp003475	6,7-dimethyl-4-(2,3,4,5-tetrahydroxypentyl)-1H-quinoxaline-2,3-dione	C15H20N2O6	-	5.36309e+06	5.07899e+06	7.178e+06	2.42714e+06	5.27855e+06	2.9832e+06	0.92887	0.10722	0.183784	1.64845	0.721108	insig
Zmhp005139	Tamarixetin-3-O-(6''-malonyl)glucoside*	C25H24O15	-	3.11146e+06	3.85645e+06	5.04516e+06	51593.2	75400.8	82757.3	1.26786	0.0198502	0.060998	57.2729	5.83978	up
PD0485458	6-Hydroxyluteolin 6-glucoside	C21H20O12	-	793299	858376	987523	918959	996219	944649	0.665316	0.328322	0.422254	0.922852	-0.115828	insig
pme0230	Adenosine*	C10H13N5O4	58-61-7	662948	843987	768257	825095	1.0104e+06	842256	0.827517	0.165877	0.253109	0.849664	-0.235036	insig
Zmmp001941	Hydroxythreonine xyloside	C9H17NO8	-	662948	843987	768257	825095	1.0104e+06	842256	0.827517	0.165877	0.253109	0.849664	-0.235036	insig
PDP163123	5-hydroxy-2-[[3,4,5-trihydroxy-6-(hydroxymethyl)oxan-2-yl]oxymethyl]pyran-4-one	C12H16O9	-	66153.8	43605.9	73778.7	42229.5	114260	137385	0.548796	0.327646	0.421917	0.624547	-0.679118	insig
Wcjp001032	9-[(2S,3S,4S,5R)-3,4-dihydroxy-5-(hydroxymethyl)oxolan-2-yl]-1H-purin-6-one	C10H12N4O5	-	3.94849e+06	3.50972e+06	3.12224e+06	4.4663e+06	3.97393e+06	5.44521e+06	0.972918	0.108641	0.185311	0.761982	-0.392171	insig
Zasp102439	m-Aminophenylacetylene	C8H7N	54060-30-9	78954.4	70284.2	90632.5	75530.1	32624	63888.3	0.747042	0.213223	0.305426	1.39426	0.479496	insig
Wbwp006008	3,4,5,19-tetramethoxy-9,10-dimethyl-15,17-dioxatetracyclo[10.7.0.02,7.014,18]nonadeca-1(19),2,4,6,12,14(18)-hexaen-11-ol	C22H24O8	51670-40-7	9.86655e+06	1.02524e+07	9.83211e+06	1.30616e+06	1.28225e+06	1.81714e+06	1.26482	4.99818e-06	0.00174651	6.79848	2.76521	up
MW0150299	Gly-Arg-His	C14H24N8O4	-	647859	452755	567420	1.4341e+06	1.46736e+06	2.0652e+06	1.2254	0.0261354	0.0709735	0.335846	-1.57413	down
Wdlp005522	rauverines D	C21H24N2O4	-	647859	452755	567420	1.4341e+06	1.46736e+06	2.0652e+06	1.2254	0.0261354	0.0709735	0.335846	-1.57413	down
Lmhp007598	LysoPC 19:2(2n isomer)	C27H52NO7P	-	52611.7	59298	69551.8	125327	144326	153600	1.24012	0.00267012	0.0230782	0.42873	-1.22186	down
mws4516	5-Oxo-D-proline	C5H7NO3	4042-36-8	1.93592e+06	1.77213e+06	1673010	1.26232e+06	5.09459e+06	5.21623e+06	0.677957	0.252537	0.34879	0.46496	-1.10482	insig
PD0012728	(2R)-5-oxooxolane-2-carboxamide	C5H7NO3	166765-04-4	1.93592e+06	1.77213e+06	1673010	1.26232e+06	5.09459e+06	5.21623e+06	0.677957	0.252537	0.34879	0.46496	-1.10482	insig
Rfn01132	Psicofuranine*	C11H15N5O5	1874-54-0	673942	825208	681954	4.02945e+06	3.77384e+06	4.32944e+06	1.2693	0.00109494	0.0156621	0.17977	-2.47577	down
Lcfp013143	N(6)-OH-Me-Adenosine*	C11H15N5O5	-	673942	825208	681954	4.02945e+06	3.77384e+06	4.32944e+06	1.2693	0.00109494	0.0156621	0.17977	-2.47577	down
Sadp001184	S-Methyl-L-Ergothioneine	C10H17N3O2S	-	57458.3	41174.3	37195	89806	87198.4	106620	1.18951	0.00477337	0.0289567	0.478899	-1.06221	down
MW0106251	Cys-Gln	C8H15N3O4S1	-	2.223e+06	3.81395e+06	2.2568e+06	739189	1.31917e+06	1.19579e+06	1.12076	0.0728629	0.139236	2.54867	1.34974	up
MW0156725	Ser-Glu-Asn	C12H20N4O8	-	308163	239736	261097	439122	404945	446842	1.20833	0.00454691	0.0284605	0.626687	-0.674183	insig
mws0001	L-Asparagine	C4H8N2O3	70-47-3	1.41435e+07	1.24092e+07	1.20286e+07	1.60158e+07	1.50234e+07	1.36063e+07	0.927746	0.10213	0.176795	0.86417	-0.210612	insig
Wahlp02334	gamma-Glutamyltyramine	C13H18N2O4	65520-56-1	55426.6	59789.2	65861.4	71516.4	63752	46871.1	0.0387021	0.967301	0.974373	0.994168	-0.00843797	insig
MWSslk225	Indanone	C9H8O	83-33-0	41010.9	40676.2	18307.6	56012	77512.2	59620	0.994592	0.0371141	0.0884364	0.51772	-0.949755	insig
Walbp04045	7-Methoxy-6-methyldihydrocoumarin	C11H12O3	-	1.64494e+06	1.47929e+06	1.31424e+06	662266	314441	239131	1.16413	0.0035959	0.0261773	3.65054	1.86811	up
Lhhp120823	Eugenyl formate	C11H12O3	-	1.64494e+06	1.47929e+06	1.31424e+06	662266	314441	239131	1.16413	0.0035959	0.0261773	3.65054	1.86811	up
Safp001796	4-Hydroxy-L-tryptophan	C11H12N2O3	25242-90-4	502671	498650	788981	127483	117097	107814	1.25031	0.0375288	0.088949	5.0804	2.34494	up
Rdp02446	Palasitrin	C27H30O15	-	77164.6	60882.3	42594.9	78378.5	52168	63619.5	0.262174	0.738636	0.789988	0.930347	-0.104159	insig
Walp008102	2-Aminooctadecane-1,4-diol	C18H39NO2	-	495309	401822	370782	321678	436426	362847	0.567897	0.385591	0.479246	1.13111	0.177734	insig
MWS201054	O-Acetyl-L-homoserine	C6H11NO4	250736-84-6	543586	504110	485048	807418	831788	663271	1.1859	0.0297243	0.075783	0.665694	-0.587069	insig
pme3827	3,4-Dihydroxy-L-phenylalanine	C9H11NO4	59-92-7	78657.2	99873.9	73753.4	211997	190998	212258	1.24459	0.000377209	0.00992101	0.41005	-1.28613	down
Zbqp001029	3-(triazan-2-yl)propyl L-prolinate*	C8H18N4O2	-	810690	690695	665702	1.4962e+06	1.23618e+06	1.4297e+06	1.23516	0.00414162	0.0277545	0.520674	-0.941547	insig
NK10251888	NG,NG-Dimethyl-L-arginine*	C8H18N4O2	30315-93-6	810690	690695	665702	1.4962e+06	1.23618e+06	1.4297e+06	1.23516	0.00414162	0.0277545	0.520674	-0.941547	insig
Rlp0787	2-amino-2-(1-methyl-1H-pyrazol-4-yl)acetic acid	C6H9N3O2	195070-68-9	1.51816e+06	1.64092e+06	1.33251e+06	2.66584e+06	2.61159e+06	2.52607e+06	1.24267	0.0021037	0.0207486	0.575586	-0.796895	insig
mws3133	N-Acetyl-L-hydroxyproline	C7H11NO4	33996-33-7	232833	247651	226703	394003	368802	328017	1.22676	0.0148077	0.0510453	0.648307	-0.625252	insig
MWSmce039	Isonicotinic acid	C6H5NO2	55-22-1	261681	253280	215624	428353	452929	417642	1.24366	0.000650114	0.0129283	0.562454	-0.830192	insig
mws5037	L-Alanyl-L-leucine	C9H18N2O3	3303-34-2	74696.9	52535.5	64787.8	35610.8	19729.9	48133.2	0.974622	0.0505222	0.108592	1.85574	0.891991	insig
Safp003456	6-(6-aminohexanoylamino)hexanoate	C12H24N2O3	-	165858	155736	174402	70134.1	61106.9	87122.9	1.23173	0.00096926	0.0153033	2.27142	1.18359	up
Wajp001786	Xanthurenate-8-O-beta-D-glucoside*	C16H17NO9	-	638468	850817	720273	449292	534854	597202	1.04171	0.056622	0.116609	1.39726	0.482603	insig
Wmhp000055	2,5-Dimethoxybenzoquinone	C8H8O4	3117-03-1	4.76263e+06	3.77742e+06	4.68483e+06	3.03602e+06	2.75285e+06	2.06159e+06	1.13129	0.014156	0.0496576	1.6846	0.752407	insig
MWS04555g	D-Allo-Isoleucine*	C6H13NO2	1509-34-8	2.66657e+07	2.87781e+07	3.01681e+07	1.25236e+07	1.23077e+07	1.303e+07	1.26821	0.00295505	0.023855	2.2612	1.17709	up
mws0227	L-Leucine*	C6H13NO2	328-39-2	2.66657e+07	2.87781e+07	3.01681e+07	1.25236e+07	1.23077e+07	1.303e+07	1.26821	0.00295505	0.023855	2.2612	1.17709	up
mws0258	L-Isoleucine*	C6H13NO2	73-32-5	2.66657e+07	2.87781e+07	3.01681e+07	1.25236e+07	1.23077e+07	1.303e+07	1.26821	0.00295505	0.023855	2.2612	1.17709	up
zjbp111502	Ciwujiatone	C22H26O9	-	1.79738e+06	1.70933e+06	1.94688e+06	348409	313672	361903	1.2711	0.00152906	0.0178472	5.32586	2.41302	up
pmb0952	Thiamine	C12H17N4OS+	70-16-6	2.00642e+06	1.09172e+06	1.54674e+06	627814	618967	502781	1.18299	0.0642585	0.126449	2.65489	1.40865	up
Wdlp006001	17-O-Acetylajmaline	C22H28N2O3	-	16137.7	16205.5	24716.9	62064.5	36533.4	102811	1.11687	0.127295	0.208409	0.283304	-1.81958	down
Wasn000495	Vicianose	C11H20O10	14116-69-9	158936	142172	130053	100387	128481	103067	1.02617	0.0544436	0.113781	1.29893	0.377327	insig
MW0145684	Asn-Asn-Asn	C12H20N6O7	-	92354	96268.1	98203.9	128864	115618	135680	1.19953	0.0263377	0.0709735	0.754486	-0.406435	insig
mws0018	Spermine	C10H26N4	71-44-3	2.55639e+06	3.2399e+06	2.7097e+06	3.38928e+06	2.85006e+06	3.66983e+06	0.757927	0.216104	0.308037	0.858396	-0.220285	insig
Wafp004334	N-Feruloyltyramine 4'-glucoside	C24H29NO9	-	224667	168125	890460	295299	436024	520709	0.265841	0.969002	0.97458	1.02494	0.0355331	insig
Wacyp04090	Phenylethyl Primeveroside	C19H28O10	-	621713	622275	1.29844e+06	1.17169e+06	1.7068e+06	2.09426e+06	0.974693	0.0833987	0.151668	0.511274	-0.967832	insig
pme2890	L-Homocystine	C8H16N2O4S2	626-72-2	247373	206140	209276	166748	306107	230155	0.111178	0.777057	0.821384	0.942787	-0.0849957	insig
Lmbp005578	4-Hydroxy-8-sphingenine	C18H37NO3	-	999787	1.00606e+06	1.26323e+06	284483	319050	407752	1.24301	0.00598765	0.0317317	3.2326	1.6927	up
Wagp002617	D-Glucosyl Indole-3-Carboxylate	C15H17NO7	-	100004	81053.7	39041.4	65496.8	82715	70027.2	0.131631	0.976232	0.979837	1.00852	0.0122416	insig
pmp000097	Guvacoline	C7H11NO2	495-19-2	357752	336496	327615	535568	411158	380146	0.967633	0.161583	0.248574	0.77013	-0.376827	insig
pma2987	L-Histidinol	C6H11N3O	501-28-0	357752	336496	327615	535568	411158	380146	0.967633	0.161583	0.248574	0.77013	-0.376827	insig
Lmqn000432	sn-Glycero-3-phospho-1-inositol	C9H19O11P	129830-95-1	6.29686e+06	5.94747e+06	6.43832e+06	4.0839e+06	6.0082e+06	4.81731e+06	0.918236	0.146825	0.230805	1.25308	0.325475	insig
Zmjp008101	Gitoxigenin-3-O-oleandroside (Deacetyloleandrin)	C30H46O8	-	22971.6	22656.4	21261.2	123047	137619	137022	1.27287	0.00166747	0.019059	0.168195	-2.57179	down
Ladp002935	3-quinolinecarboxylic acid*	C10H7NO3	-	173553	156061	181578	397236	481449	418636	1.25885	0.00565926	0.0308985	0.394037	-1.3436	down
WapTKC030186	Prenantheside A	C21H30O9	112606-68-5	66416.8	69195.1	69294.8	113906	95199.7	111035	1.2334	0.0199479	0.0610406	0.640052	-0.643738	insig
Wagp005779	3-Oxo-Alpha-Ionol 3'-(6''-Malonyl)Glucoside	C22H32O10	-	213987	284074	220895	356068	461247	402798	1.16625	0.0138795	0.0491306	0.589254	-0.763039	insig
mws5042	Glycyl-phenylalanine	C11H14N2O3	3321-03-7	254353	114813	144810	77891.3	101953	120596	0.860896	0.23035	0.325069	1.71074	0.774622	insig
MWS201444	Gln-Gly	C7H13N3O4	2650-65-9	1.08103e+06	1.08606e+06	1.1148e+06	1.24648e+06	1.21986e+06	1.29981e+06	1.21998	0.0103317	0.0410248	0.871418	-0.198564	insig
MWS201419	Lys-Gly	C8H17N3O3	7563-03-3	1.08103e+06	1.08606e+06	1.1148e+06	1.24648e+06	1.21986e+06	1.29981e+06	1.21998	0.0103317	0.0410248	0.871418	-0.198564	insig
Lmhp002001	L-Valyl-L-Phenylalanine	C14H20N2O3	3918-92-1	46832.7	45597.5	41553.5	32524.1	41609.9	43939.2	0.706874	0.266063	0.361171	1.13475	0.182376	insig
Lmfp004055	Morin-3-O-xyloside*	C20H18O11	-	35374.4	23867.9	42419.5	63135.8	55887.4	45822.1	1.00801	0.0464778	0.102511	0.61671	-0.697335	insig
Qmzp101807	Avicennol*	C20H22O5	56110-68-0	497802	524760	506327	509828	563093	631279	0.814006	0.23482	0.330097	0.89713	-0.156611	insig
pme2292	Putrescine	C4H12N2	110-60-1	1.79182e+06	1.49545e+06	1.66894e+06	2.35467e+06	2.08564e+06	1.87243e+06	1.04071	0.0625015	0.124881	0.785112	-0.349029	insig
Zkep161098	2-Amino-4-methylvaleric acid	C6H13NO2	-	2.93665e+07	3.04632e+07	3.24622e+07	1.59395e+07	1.40208e+07	1.6339e+07	1.2577	0.000254575	0.0081547	1.99338	0.995214	insig
pmp001073	Synephrine	C9H13NO2	94-07-5	91930	83183.2	97351.8	90405.2	70600.8	83872.8	0.682773	0.274277	0.367405	1.11265	0.154003	insig
Haxp003920	5-[4-(3,4-dimethoxyphenyl)-hexahydrofuro[3,4-c]furan-1-yl]-4-methyl-2H-1,3-benzodioxole	C22H24O6	-	208601	211301	533012	754780	1.10131e+06	822930	1.09731	0.0189843	0.0594567	0.355695	-1.49129	down
pmb0108	Feruloyl syringic acid	C19H18O8	-	267299	309179	312218	257608	315244	275204	0.376842	0.578437	0.657156	1.04792	0.0675314	insig
Lmhp002031	L-Leucyl-L-Leucine	C12H24N2O3	3303-31-9	234297	287380	208840	157659	127539	126211	1.17828	0.0289669	0.0749767	1.77565	0.828346	insig
Lazn002158	3,4'-Dihydroxypropiophenone glucoside	C15H20O8	-	68524.4	87878.9	105234	59933.3	45490.4	39120.9	1.09815	0.0454618	0.100816	1.81008	0.856057	insig
Zmdp002216	γ-Glu-Leu	C11H20N2O5	2566-39-4	95530.9	115449	147611	31766.6	22817.8	43037	1.20653	0.0185455	0.0584549	3.67328	1.87707	up
Lahp002608	3,5-Dihydro-2H-Furo[3,2-C]Quinolin-4-One*	C11H9NO2	-	5.80813e+07	4.85775e+07	5.36271e+07	3.7451e+07	5.55052e+07	5.04855e+07	0.541042	0.421684	0.514073	1.11743	0.160182	insig
Smcp001137	naphthisoxazol A*	C11H9NO2	-	5.80813e+07	4.85775e+07	5.36271e+07	3.7451e+07	5.55052e+07	5.04855e+07	0.541042	0.421684	0.514073	1.11743	0.160182	insig
Lahp001956	Pyran[3,4-b]indole-2-ketone	C11H9O2N	-	5.80813e+07	4.85775e+07	5.36271e+07	3.7451e+07	5.55052e+07	5.04855e+07	0.541042	0.421684	0.514073	1.11743	0.160182	insig
Hmmp001310	3-Indoleacrylate*	C11H9NO2	1204-06-4	5.80813e+07	4.85775e+07	5.36271e+07	3.7451e+07	5.55052e+07	5.04855e+07	0.541042	0.421684	0.514073	1.11743	0.160182	insig
ML10180524	Cytarabine	C9H13N3O5	147-94-4	443166	761755	736455	552898	359826	359183	0.864337	0.151754	0.236427	1.52635	0.610086	insig
HJKP000649	N-Benzylformamide*	C8H9NO	6343-54-0	344497	373684	417739	474631	489662	529861	1.15417	0.0130385	0.0472478	0.760243	-0.395467	insig
MWStz070	N-(2-Hydroxy-4-methoxyphenyl)acetamide	C9H11NO3	58469-06-0	5.77609e+06	7.129e+06	9.80261e+06	7.27426e+06	1.26282e+07	1.2578e+07	0.754221	0.211896	0.304479	0.69912	-0.516388	insig
Layp000971	Hydroxymenisdaurin D	C14H21NO8	-	2.04124e+06	1.21644e+06	1.50223e+06	1.50274e+06	1.82317e+06	1.80814e+06	0.358237	0.671236	0.735593	0.927128	-0.109159	insig
pmp001198	6-Deoxyfagomine	C6H13NO2	197449-09-5	927260	1018800	1.28678e+06	395395	591012	525268	1.18177	0.0176102	0.0572673	2.13858	1.09665	up
Lmgp000659	2-Phenylacetamide*	C8H9NO	103-81-1	344497	373684	417739	474631	489662	529861	1.15417	0.0130385	0.0472478	0.760243	-0.395467	insig
MW0149899	Glu-Ala-His	C14H21N5O6	-	904109	691940	1.04681e+06	997988	1.99496e+06	1.24296e+06	0.86884	0.21199	0.304479	0.623918	-0.680573	insig
Rlp02599	furo[2,3-h]quinoline	C11H7NO	-	133503	117484	158373	126830	98900.9	130650	0.621335	0.321114	0.41492	1.14866	0.199949	insig
PD0210175	(1S,6R,7R,8aR)-6,7-dihydroxy-1,8a-dimethyl-1,6,7,8-tetrahydronaphthalen-2-one	C12H16O3	-	804700	502100	681022	967417	719263	672286	0.567253	0.38483	0.478543	0.842667	-0.246965	insig
Lmhp001461	L-Prolyl-L-Leucine	C11H20N2O3	52899-07-7	401870	414304	382563	254123	266819	256837	1.26413	0.00139245	0.0173039	1.54123	0.624083	insig
PD0420223	(1S)-4-[(E,3R)-3-hydroxybut-1-enyl]-3-(hydroxymethyl)-5,5-dimethylcyclohex-3-en-1-ol	C13H22O3	-	1.53945e+06	1.48914e+06	2.15186e+06	3.9689e+06	2.84515e+06	7.70496e+06	1.06613	0.165729	0.253109	0.356804	-1.4868	down
Zbkp002908	Platyphylline	C18H27NO5	480-78-4	47862.5	51248.4	32390	105189	110515	126288	1.21619	0.00126435	0.0168075	0.384515	-1.37889	down
Hmgp002148	Nepetin-7-O-alloside*	C22H22O12	-	2.88955e+06	2.77518e+06	2.92805e+06	632225	525025	918831	1.2411	0.000953435	0.0153033	4.13894	2.04926	up
pme0274	6-Aminohexanoate	C6H13NO2	60-32-2	927023	942457	726760	962116	975853	921109	0.655454	0.333752	0.427439	0.908069	-0.139127	insig
Lmhp001732	L-Prolyl-L-Phenylalanine	C14H18N2O3	13589-02-1	32392.4	23609.3	34052.8	21303.5	18602.2	31097.2	0.690395	0.273702	0.366835	1.26832	0.34292	insig
MWS201437	Leu-Asp	C10H18N2O5	32949-40-9	87912.6	70956.7	79760	65913.2	66430.7	95933.3	0.24863	0.776067	0.820691	1.04535	0.063984	insig
Lajp003377	Fisetinidol-(4α,6)-gallocatechin	C30H26O12	1262536-83-3	1.07253e+07	1.05059e+07	1.2121e+07	7.86801e+06	6.71939e+06	5.86504e+06	1.18955	0.00532053	0.0299173	1.63072	0.705509	insig
Lmhp001670	L-Valyl-L-Leucine	C11H22N2O3	3989-97-7	158019	187972	171562	101267	45596.6	53202	1.14378	0.0129672	0.0472478	2.58692	1.37123	up
mws0572	5-Methylcytosine	C5H7N3O	554-01-8	113329	93120.9	125533	82689.9	82239.5	67464	1.08248	0.0522044	0.111037	1.42854	0.514538	insig
PDP010679	N2-(2-Hydroxysuccinoyl)arginine	C10H18N4O6	87605-92-3	2.06447e+06	1.71556e+06	1.51274e+06	1.79272e+06	1.7947e+06	1.61992e+06	0.0606743	0.880377	0.905552	1.01641	0.023477	insig
MWSmce706	Cyclo(Ala-Gly)	C5H8N2O2	4526-77-6	458810	569022	494127	1.16737e+06	1.11656e+06	1.19478e+06	1.25822	0.000164784	0.0069284	0.437507	-1.19262	down
Wcdp003593	2-(3,4-dihydroxyphenyl)-4-[2-(3,4-dihydroxyphenyl)-3,5,7-trihydroxy-3,4-dihydro-2h-1-benzopyran-8-yl]-3,4-dihydro-2h-1-benzopyran-3,5,7-triol	C30H26O12	-	7.96217e+06	1.03564e+07	8.67076e+06	5.58419e+06	5.72589e+06	6.17973e+06	1.18784	0.0398263	0.0928648	1.54315	0.625876	insig
Sadp003054	(2R)-2-azaniumyl-3-(4-chlorophenyl)propanoate	C9H10ClNO2	-	3.57022e+07	3.93996e+07	2.80043e+07	4.83764e+07	4.43338e+07	4.22837e+07	1.00231	0.066835	0.130168	0.763783	-0.388765	insig
Sadp000632	1-[3,4-dihydroxy-5-(hydroxymethyl)oxolan-2-yl]pyridine-2,4-dione	C10H13NO6	-	1.14472e+06	1.27848e+06	1.26836e+06	2.26521e+06	2.15707e+06	1.9249e+06	1.24282	0.00564107	0.0308985	0.581606	-0.781887	insig
Hmsp000364	L-Cyclopentylglycine	C7H13NO2	2521-84-8	88237	101979	94166.9	211618	202227	271902	1.24229	0.0226274	0.0657324	0.414705	-1.26984	down
pme3732	Cytidine	C9H13N3O5	65-46-3	1.14472e+06	1.27848e+06	1.26836e+06	2.26521e+06	2.15707e+06	1.9249e+06	1.24282	0.00564107	0.0308985	0.581606	-0.781887	insig
MWS201414	Pro-Asn	C9H15N3O4	107856-82-6	614476	540430	462258	1.14239e+06	1.00445e+06	1.14742e+06	1.23393	0.000977246	0.0153033	0.490904	-1.02649	down
MWS201398	Hyp-Ser	C8H14N2O5	-	92782.1	89953.5	80683.9	60424.4	71053.1	60324.9	1.17005	0.00946377	0.0398068	1.37339	0.457742	insig
Zmgp005070	Centaurein	C24H26O13	35595-03-0	40682.2	38374.1	33412.9	66911.1	88517	67747.7	1.21377	0.0265358	0.0710137	0.503949	-0.98865	insig
pmb0501	Agmatine	C5H14N4	306-60-5	69326.6	97587.4	78025.7	29484.1	30267	29105.1	1.24976	0.0246796	0.0690689	2.75659	1.46288	up
pme2693	N-Acetylputrescine	C6H14N2O	18233-70-0	69326.6	97587.4	78025.7	29484.1	30267	29105.1	1.24976	0.0246796	0.0690689	2.75659	1.46288	up
MWSHY0113	Hyperin*	C21H20O12	482-36-0	1.59483e+07	1.54659e+07	2.12387e+07	2.00296e+07	2.00123e+07	2.80356e+07	0.823794	0.197394	0.287055	0.773426	-0.370665	insig
MWSHY0046	Isoquercitrin*	C21H20O12	482-35-9	1.64818e+07	1.85956e+07	2.05477e+07	1.91915e+07	1.97199e+07	2.19376e+07	0.663522	0.300709	0.394684	0.914149	-0.129499	insig
Lmdp003286	Quercetin-3-O-alloside; Isohyperoside*	C21H20O12	35589-21-0	1.59483e+07	1.54659e+07	2.12387e+07	2.00296e+07	2.00123e+07	2.80356e+07	0.823794	0.197394	0.287055	0.773426	-0.370665	insig
Smgp004575	Quercetin-5-O-β-D-glucoside*	C21H20O12	-	1.59483e+07	1.54659e+07	2.12387e+07	2.00296e+07	2.00123e+07	2.80356e+07	0.823794	0.197394	0.287055	0.773426	-0.370665	insig
pmb1178	O-Feruloyl 7-hydroxycoumarin*	C19H14O6	-	667449	550113	607102	834225	908627	1.63567e+06	1.0155	0.178017	0.265668	0.540078	-0.888762	insig
Zmtp102902	α-Hydrojuglone glucoside	C16H18O8	-	1.56648e+06	1.64327e+06	2.10988e+06	2.33981e+06	2.44632e+06	4.31182e+06	0.968355	0.181798	0.270486	0.584706	-0.774216	insig
Walp008158	2-AminoicoSane-1,5,19-triol	C20H43NO3	-	62823.6	68784.1	61743.3	68215.5	73795.4	47150.9	0.178665	0.88156	0.906388	1.02215	0.0316009	insig
Wdjp003521	2-(7-hydroxy-4-methoxyphenanthren-2-yl)oxy-6-(hydroxymethyl)oxane-3,4,5-triol	C21H22O8	-	58831.7	47768.8	26715.3	45598.5	30582.7	77689.2	0.218497	0.706736	0.766937	0.866416	-0.206869	insig
Cmyp003257	Icariside B1	C19H30O8	109062-00-2	298966	252503	222103	359511	270040	254134	0.539537	0.413877	0.508204	0.875394	-0.191995	insig
mws0005	Tryptamine	C10H12N2	61-54-1	1.28167e+06	1.03382e+06	1.05219e+06	1.61809e+06	1.05144e+06	1.1479e+06	0.450231	0.496322	0.586192	0.882184	-0.180849	insig
MWSslk237	Homoplantaginin*	C22H22O11	17680-84-1	754693	928693	805743	444900	452823	1.25312e+06	0.454061	0.717204	0.772494	1.15728	0.210739	insig
pmp000579	Diosmetin-7-O-galactoside*	C22H22O11	-	754693	928693	805743	444900	452823	1.25312e+06	0.454061	0.717204	0.772494	1.15728	0.210739	insig
Lmjp003655	6-C-MethylKaempferol-3-glucoside*	C22H22O11	-	754693	928693	805743	444900	452823	1.25312e+06	0.454061	0.717204	0.772494	1.15728	0.210739	insig
Salp004327	Primflasine	C31H36O19	-	1.10799e+06	1.48786e+06	1.47736e+06	106635	102602	203539	1.24674	0.00713218	0.0337077	9.86783	3.30273	up
MWS20147	Luteolin-3'-O-glucoside	C21H20O11	5154-41-6	8.53584e+06	8.69413e+06	1.05233e+07	1.14359e+07	1.152e+07	1.47499e+07	1.04355	0.0729791	0.139272	0.736048	-0.442128	insig
Lcfp121083	Furaneol4-(6-malonylglucoside)	C15H20O11	-	430177	314989	339714	75433.1	91193.2	85138.9	1.25977	0.0143131	0.0498008	4.30909	2.10738	up
pme1474	5'-Methylthioadenosine	C11H15N5O3S	2457-80-9	380810	300059	584559	245713	375850	381750	0.510301	0.427611	0.519075	1.26125	0.334853	insig
pmp000702	3'-O-D-glucosylgentiopicroside	C22H30O14	-	36449.1	42766	51650.2	49657.8	61873.1	82383.7	0.934552	0.145502	0.229464	0.67486	-0.567339	insig
MWSHC2028	(1S,3S)-1-Methyl-1,2,3,4-tetrahydro-β-carboline-3-carboxylic acid*	C13H14N2O2	40678-46-4	146862	184857	114786	43009.3	34881.3	55510.4	1.21322	0.0276246	0.0728907	3.34709	1.74291	up
Wcdp003364	1-Methyl-1,2,3,4-tetrahydro-β-carboline-3-carboxylic acid*	C13H14N2O2	-	146862	184857	114786	43009.3	34881.3	55510.4	1.21322	0.0276246	0.0728907	3.34709	1.74291	up
MWSHC2027	(1,3)-1-Methyl-1,2,3,4-tetrahydro-β-carboline-3-carboxylic acid*	C13H14N2O2	-	146862	184857	114786	43009.3	34881.3	55510.4	1.21322	0.0276246	0.0728907	3.34709	1.74291	up
WapTKC122489	O-beta-D-Xylosylzeatin*	C15H21N5O5	-	235917	108382	232731	404602	845403	646828	1.11444	0.0627136	0.124881	0.304208	-1.71687	down
Zmgp004436	Okanin-4'-(6''-O-acetyl)glucoside*	C23H24O13	-	152453	145863	180623	64342.1	61696.4	57732.9	1.26023	0.00973172	0.0400737	2.60616	1.38193	up
Hmcp002187	Limocitrin-3-O-galactoside*	C23H24O13	-	152453	145863	180623	64342.1	61696.4	57732.9	1.26023	0.00973172	0.0400737	2.60616	1.38193	up
Cmqp002867	gentiananoside B	C16H20O9	2454147-62-5	26946.9	11924	44644.6	40294.2	48869	59183.6	0.83915	0.136425	0.218245	0.562975	-0.828858	insig
Rfn0653	6-amino-2-(trimethylazaniumyl)hexanoate	C9H20N2O2	-	1.01398e+06	956605	1.02191e+06	1.26577e+06	1.21183e+06	1.33927e+06	1.22395	0.00647235	0.0322134	0.784017	-0.351044	insig
Zbkp000480	N2-Acetyl-L-lysine	C8H16N2O3	1946-82-3	1.01398e+06	956605	1.02191e+06	1.26577e+06	1.21183e+06	1.33927e+06	1.22395	0.00647235	0.0322134	0.784017	-0.351044	insig
MWStz562	7-Oxodehydroabietic acid	C20H26O3	18684-55-4	40787.3	40390.9	73833.3	20726.1	18959	14742.8	1.16697	0.0905417	0.161409	2.84802	1.50996	up
Lcfp002468	Sinapoyllysine	C17H24N2O6	-	52030.5	38507.3	37016.6	138554	160384	110666	1.23248	0.0151552	0.0519396	0.311409	-1.68312	down
Sasp000406	Kojibiose	C12H22O11	2140-29-6	136593	88021.2	66949.5	100540	87805.4	51252.7	0.399818	0.5358	0.621711	1.21689	0.283194	insig
Waptp03744	Procyanidin B8	C30H26O12	12798-60-6	1.14184e+07	1.0287e+07	1.17526e+07	6.93055e+06	7.87763e+06	9.86187e+06	1.03804	0.0572269	0.11743	1.35622	0.439592	insig
WaYp002866	3-(4-hydroxyphenyl)-3-oxopropyl beta-D-glucopyranoside	C15H20O8	53170-92-6	169223	88685	102655	12244.9	20021.2	17599.2	1.2355	0.0519056	0.110497	7.23073	2.85414	up
MWStz605	Abrine	C12H14N2O2	526-31-8	27778.1	15375.8	17954	16130	8569.83	17226.4	0.717223	0.248305	0.3445	1.45751	0.543505	insig
Hmlp003068	Meratin	C27H30O17	27215-04-9	98063.2	151009	128618	131113	98775.5	185655	0.222312	0.696589	0.757607	0.908908	-0.137794	insig
MWSmce333	Isoguanosine	C10H13N5O5	1818-71-9	1.12105e+06	774950	764691	1.20089e+06	1.16459e+06	1.12685e+06	0.957708	0.137378	0.219625	0.761864	-0.392395	insig
Lcsp012679	linolenoyl ethanolamine	C20H35NO2	57086-93-8	140370	146213	133501	32972.8	36021.8	41312.4	1.26673	5.99606e-05	0.00419039	3.80833	1.92916	up
Wasyqp2943	Caffeoylmethylgluconamide	C16H21NO9	-	10552.2	36638.3	28032.9	69128.1	57984.9	104734	1.05168	0.0454455	0.100816	0.324453	-1.62392	down
Lmbp002309	Sinapaldehyde-4-O-Glucoside	C17H22O9	154461-65-1	53913.6	54850.8	34965.4	142854	112821	140648	1.21333	0.00319726	0.0246703	0.362659	-1.46332	down
Walbp08740	3,3'-Oxydipropyl dibenzoate	C20H22O5	94-51-9	425516	446271	459847	443698	514133	536497	0.859866	0.183249	0.271488	0.891125	-0.1663	insig
Lcfp224172	Dipropyleneglycoldibenzoate*	C20H22O5	20109-39-1	425516	446271	459847	443698	514133	536497	0.859866	0.183249	0.271488	0.891125	-0.1663	insig
Lhfp112926	Myricatomentogenin*	C20H22O5	-	425516	446271	459847	443698	514133	536497	0.859866	0.183249	0.271488	0.891125	-0.1663	insig
Wbwp010459	5-[(2r,3s,4s,5s)-5-(2h-1,3-benzodioxol-5-yl)-3,4-dimethyloxolan-2-yl]-2-methoxyphenol*	C20H22O5	-	425516	446271	459847	443698	514133	536497	0.859866	0.183249	0.271488	0.891125	-0.1663	insig
Lmqp002761	Alnusonol	C19H20O4	52330-12-8	71824.2	41142.6	33803.8	52413.4	69478.4	64295.9	0.649374	0.383543	0.477185	0.788294	-0.343195	insig
Lmsp003252	Isorhamnetin-3-O-sophoroside	C28H32O17	-	101769	95168.2	59327.7	17180.6	7919.99	10552.7	1.22614	0.026511	0.0710137	7.1877	2.84553	up
MW0153674	Met-Thr-Gln	C14H26N4O6S1	-	33540.7	22818	10678.2	25924.2	17862.7	39102.9	0.399944	0.590825	0.668745	0.808746	-0.306241	insig
MWS201458	Phe-Ile	C15H22N2O3	22951-94-6	64591.7	59601.5	49347.1	24884.6	10934.4	9007.18	1.16619	0.00321316	0.0247151	3.8714	1.95286	up
MWStz591	Androsin	C15H20O8	531-28-2	85991.2	89273.6	144050	35208	22037.3	39804.7	1.17795	0.0499389	0.107812	3.29021	1.71818	up
Lmhp001430	Cyclo(Pro-Glu)	C10H14N2O4	-	96822.8	100893	74696.2	109812	111171	100405	0.835142	0.172299	0.260672	0.847612	-0.238525	insig
Rfn02296	(2S)-2-methoxy-3-phenylpropanoic acid	C10H12O3	78814-96-7	55326.5	94367.7	87368.3	128738	148738	113985	1.03988	0.0318171	0.0797382	0.605585	-0.723599	insig
Zbqp000552	Nicotine N-glucoside	C16H25N2O5+	-	16100.3	6446.85	10164.7	19026.8	29738.5	44104.3	1.0562	0.0954824	0.16766	0.352233	-1.5054	down
MWS4525	6-O-methylguanine	C6H7N5O	20535-83-5	35481.4	28792.3	30320.4	31032.1	23004.3	27475.3	0.736485	0.231076	0.32577	1.1605	0.214743	insig
pme3311	D-Fructose 1,6-bisphosphate	C6H14O12P2	488-69-7	54447.8	57818	29803.3	49094.2	33734.1	34403.5	0.411391	0.471674	0.562513	1.21186	0.277228	insig
MWSmce118	Imidazole-4-Acetic Acid*	C5H6N2O2	645-65-8	1.94831e+06	2.03635e+06	1.75087e+06	1.54453e+06	1.59572e+06	1.48382e+06	1.15706	0.0349976	0.0850936	1.24036	0.310763	insig
MWSmce448	Imidazol-1-yl-acetic acid*	C5H6N2O2	22884-10-2	1.94831e+06	2.03635e+06	1.75087e+06	1.54453e+06	1.59572e+06	1.48382e+06	1.15706	0.0349976	0.0850936	1.24036	0.310763	insig
MWSmce613	CDP-choline	C14H26N4O11P2	987-78-0	29494.4	40076.9	37739.7	5898.88	83023.6	76266.9	0.040563	0.516714	0.605307	0.649624	-0.622322	insig
MWSslk257	CMP	C9H14N3O8P	63-37-6	53862.5	42811	38873.5	99496.9	96962.2	62634.7	1.10935	0.0597755	0.121035	0.523158	-0.934682	insig
pme0220	Methyl jasmonate	C13H20O3	1211-29-6	20071.8	21117.4	16801.7	9731.07	10314.6	11988	1.21453	0.00961718	0.0398068	1.81031	0.856237	insig
Lagp004545	5,2',5'-Trihydroxy-3,7,4'-trimethoxyflavone-2'-O-β-D-malonylglucoside	C27H28O16	-	36728.3	35099.5	35867.6	42810.3	40582.4	57450.2	0.975125	0.171016	0.259334	0.764649	-0.38713	insig
Lhjp110308	laurelliptin	C18H19NO4	-	10893.1	4969.96	8787.95	11741.6	12398.6	12162.6	0.870971	0.152795	0.237595	0.679036	-0.55844	insig
Hmcp002399	Limocitrin-3-O-glucoside	C23H24O13	38836-51-0	162729	177480	209949	63949.8	91840	53916.4	1.2028	0.00369034	0.0264941	2.62347	1.39147	up
pmd0136	LysoPC 18:0(2n isomer)	C26H54NO7P	-	636237	594359	588984	782126	906599	974266	1.19822	0.0308868	0.0779482	0.683284	-0.549442	insig
Hasp010605	MG(18:3(9Z,12Z,15Z)/0:0/0:0)	C21H36O4	129828-41-7	52005	46319.6	45984.6	25863.4	25305.4	35689.4	1.15728	0.0137863	0.0488715	1.66143	0.732429	insig
Zjyp102909	11-hydroxy-3-oxo-4(5),6(7)-diene-eudesman-12-ol	C15H22O2	-	52189.4	33594.1	51819.8	20172.3	6772.45	13017.8	1.12438	0.0160409	0.0536615	3.44331	1.7838	up
Walp007095	2-Amino-7-methyltridecan-1-ol*	C14H31NO	-	124145	147140	130073	112377	133128	132929	0.463941	0.476663	0.567356	1.06058	0.0848473	insig
PDP240557	pterospermin B	C21H20O11	-	8.1586e+06	8.73483e+06	1.06017e+07	9.69045e+06	9.18974e+06	1.60315e+07	0.615405	0.38081	0.474267	0.787562	-0.344535	insig
Lhmp121010	Olivil Monoacetate	C22H26O8	1016974-78-9	114012	123153	183334	17426.4	9474.87	20993.7	1.23393	0.0269004	0.0718063	8.77959	3.13415	up
Lmjp003295	6-Methoxykaempferol-3-O-glucoside*	C22H22O12	63422-27-5	3.47697e+06	3.6927e+06	2.28298e+06	649960	598521	809062	1.24033	0.028098	0.0735294	4.59415	2.1998	up
Lmjp002906	Rhamnetin-3-O-Glucoside*	C22H22O12	27875-34-9	3.47697e+06	3.6927e+06	2.28298e+06	649960	598521	809062	1.24033	0.028098	0.0735294	4.59415	2.1998	up
pmb0603	Chrysoeriol-7,4'-di-O-glucoside	C28H32O16	-	19078.5	38301.5	18297.7	29258.4	24142.9	38715	0.506432	0.527488	0.614297	0.821545	-0.283589	insig
Ladp004020	tenuiflorin C glucoside	C22H22O12	-	3.47697e+06	3.6927e+06	2.28298e+06	649960	598521	809062	1.24033	0.028098	0.0735294	4.59415	2.1998	up
Wacyp11527	Tributyl acetylcitrate	C20H34O8	77-90-7	1.75101e+06	1.65862e+06	1.26535e+06	2.16749e+06	1.73821e+06	1.79672e+06	0.817242	0.163684	0.250702	0.819824	-0.286614	insig
pmp000691	Loganetin	C11H16O5	29748-10-5	46328.2	72843.1	55983.9	74905.1	52459.7	37891.8	0.216055	0.816958	0.853966	1.0599	0.0839253	insig
Zkep004166	Quercetin 3-O-rhamnoside 7-O-glucoside*	C27H30O16	-	55724.4	16936.9	12829.7	8.45381e+06	6.11796e+06	1.11554e+07	1.25809	0.027785	0.0730775	0.00332298	-8.23331	down
Yalp003701	Azadirachtin N	C33H44O15	-	514289	462021	92404.2	700179	587958	716331	0.781524	0.133702	0.215297	0.533166	-0.907344	insig
Lmdp004307	Farrerol-7-O-glucoside	C23H26O10	885044-12-2	210987	234077	207143	39754.5	58796.5	43446.1	1.25815	0.00016712	0.0069284	4.5931	2.19947	up
Lamp006047	Methylnissolin-3-O-Glucoside	C23H26O10	94367-42-7	5930.87	8757.2	12922.6	43444.2	53882.7	54654.5	1.22982	0.00173009	0.0192554	0.181671	-2.4606	down
pmp000675	Forsythialan A	C20H22O7	1019859-20-1	19595.2	27893.6	30532.6	44845.5	20384.3	34052.3	0.460407	0.434602	0.525475	0.785856	-0.347663	insig
Walp008255	2-aminodocoSane-1,5,7,21-tetraol	C22H47NO4	-	146654	151400	118992	127484	150581	119321	0.290277	0.659183	0.72629	1.04948	0.0696694	insig
Lmtp004146	Santalin*	C15H14O5	7400-10-4	30932.7	28626.6	23417.7	1.64125e+06	1.24908e+06	2.12278e+06	1.27004	0.0228228	0.066	0.016552	-5.91685	down
Rfn01729	(3R),(6R)-6-hydroxy-de-O-methyllasiodiplodin*	C16H22O5	-	17973	16809.1	15853.2	64653	61399.7	60587.5	1.27169	7.72301e-05	0.00484372	0.271299	-1.88205	down
Qmyp101336	JiangxiBaiyingsu I	C18H28O3	-	139834	145611	148159	69606.3	51547.3	52496.4	1.2468	0.0014908	0.0176438	2.497	1.3202	up
Salp009727	Lauramide	C12H25NO	1120-16-7	119086	124941	134514	140889	117235	123374	0.0562262	0.913177	0.933675	0.992252	-0.0112211	insig
Lmhp010908	LysoPC 19:1	C27H54NO7P	-	33566.9	49140.9	27051.7	23935.3	21293	19305.7	1.02806	0.143104	0.226852	1.7008	0.766215	insig
Yxxp005044	Balanophonin	C20H20O6	118916-57-7	44537.5	45887.3	67234.6	125489	100324	55209.8	0.883302	0.174144	0.262127	0.561019	-0.833879	insig
Lmhp008885	LysoPE 15:0(2n isomer)*	C20H42NO7P	-	10811.4	9534.86	9894.15	32468.8	33344	31246.2	1.27099	3.02871e-05	0.00296581	0.311567	-1.68239	down
Lasp002843	Daidzein rutinoside	C27H30O13	-	30443.8	31896.3	26187	24725.1	34346.2	35288.5	0.267736	0.643283	0.710691	0.938185	-0.0920551	insig
Lmqp003013	Citroside A	C19H30O8	120330-44-1	156549	183678	122421	235303	212494	317355	1.05985	0.0664645	0.130058	0.60465	-0.725829	insig
Hmcp001824	Ailanindole	C12H8N2O2	159903-51-2	96943	103881	122514	4722.28	37831.2	23611.4	1.05779	0.00263436	0.0230782	4.88685	2.28891	up
pme0368	Apigenin-7-O-rutinoside (Isorhoifolin)	C27H30O14	552-57-8	1.37374e+06	1.21206e+06	2.02739e+06	685685	619381	1.4014e+06	0.881241	0.146388	0.230564	1.70451	0.769354	insig
MWStz466	Phloretin 3',5'-Di-C-glucoside	C27H34O15	357401-40-2	382903	292248	399088	11262.7	23941.4	4223.5	1.22498	0.00771824	0.0353124	27.2458	4.76796	up
Wacyp04478	4-(2,6-Dihydroxybenzoyl)-3-Formyl-5-Hydroxybenzoic acid	C15H10O7	127448-92-4	133891	168719	118787	192796	186354	144890	0.797015	0.179731	0.267736	0.804131	-0.314498	insig
Lmpp003662	Delphinidin 3-(6-p-coumaroyl)glucoside	C30H27O14+	-	37442	12706.7	58805.2	5.39235e+06	1.22286e+07	4.63244e+06	1.24885	0.0924585	0.163788	0.00489607	-7.67416	down
MWSHY0067	Rutin*	C27H30O16	153-18-4	37442	12706.7	58805.2	5.39235e+06	1.22286e+07	4.63244e+06	1.24885	0.0924585	0.163788	0.00489607	-7.67416	down
Lwhp010633	Echinopsine	C10H9NO	83-54-5	4.84632e+06	3.37426e+06	4.28599e+06	6.70213e+06	9.00308e+06	5.44727e+06	1.0424	0.0939073	0.165607	0.591258	-0.75814	insig
PDP243175	2-methyl-4-(2,5,5-trimethyl-7,8-dihydro-6H-naphthalen-1-yl)butan-2-ol*	C18H28O	-	9409.8	13621.9	9102.81	6974.44	7087.12	8525.92	0.969837	0.150452	0.234698	1.42267	0.508601	insig
pmp001236	Clove chromone	C11H10O4	-	189329	158190	194367	326990	244709	293538	1.15898	0.0292682	0.0752626	0.626286	-0.675106	insig
Wasdp06978	7-phenylhept-2-en-1-ol	C13H18O	-	36558.4	30826.6	21128	15663.7	15105.1	7302.31	1.05653	0.0435863	0.0982145	2.32494	1.21719	up
Hmcp002539	Isorhamnetin-3-O-rhamnoside	C22H22O11	-	485807	627813	661605	262373	168985	266544	1.19288	0.00843531	0.0374461	2.54366	1.34691	up
Qmxp101615	Ent-3β-Acetoxyisopimar-15-8β-ol	C22H36O3	-	8235.2	6601.58	7883.39	9030.16	4879.28	10106.5	0.037941	0.816485	0.853966	0.946047	-0.0800166	insig
pmp001230	Senkyunolide M	C16H22O4	146986-60-9	6.18645e+06	6.37312e+06	5.90189e+06	6.51585e+06	6.85628e+06	6.38528e+06	0.941989	0.0924739	0.163788	0.934407	-0.0978768	insig
Lmhp009187	LysoPE 15:0*	C20H42NO7P	-	8970.7	10490.8	5940.65	35056.4	27729.8	30927.4	1.22864	0.00173975	0.0192554	0.271061	-1.88331	down
MWStz175	Aricine*	C22H26N2O4	482-91-7	24182.2	7708.2	15105.1	28912.3	32113	32949.1	0.977179	0.0731729	0.139502	0.500088	-0.999745	insig
Wdlp004257	rauverines E	C22H26N2O4	-	24182.2	7708.2	32828	28912.3	35187	32949.1	0.685997	0.278657	0.371643	0.666866	-0.584531	insig
Zblp004362	Kaempferol-3-O-robinobioside(Biorobin)*	C27H30O15	17297-56-2	10036.9	10750.5	17964.4	2.71141e+06	3.71027e+06	5.02888e+06	1.26936	0.0297431	0.075783	0.00338427	-8.20694	down
MWSslk254	Kaempferol-3-O-glucorhamnoside*	C27H30O15	40437-72-7	10036.9	10750.5	17964.4	2.71141e+06	3.71027e+06	5.02888e+06	1.26936	0.0297431	0.075783	0.00338427	-8.20694	down
Lmpp003789	Cyanidin 3-O-(6-O-p-coumaroyl)glucoside	C30H27O13+	-	10036.9	10750.5	17964.4	2.71141e+06	3.71027e+06	5.02888e+06	1.26936	0.0297431	0.075783	0.00338427	-8.20694	down
MWSHY0061	Kaempferol-3-O-neohesperidoside*	C27H30O15	32602-81-6	10036.9	10750.5	17964.4	2.71141e+06	3.71027e+06	5.02888e+06	1.26936	0.0297431	0.075783	0.00338427	-8.20694	down
MWSHY0080	Scolymoside*	C27H30O15	25694-72-8	10036.9	10750.5	17964.4	2.71141e+06	3.71027e+06	5.02888e+06	1.26936	0.0297431	0.075783	0.00338427	-8.20694	down
MWStz013	Gelsempervine A*	C22H26N2O4	865187-17-3	40576.1	12038	32828	58272.8	35187	52192.3	0.786408	0.144331	0.2285	0.586617	-0.769508	insig
PD0400090	6-hydroxy-1-(4-hydroxy-4-methylpentyl)-6,8a-dimethyl-decahydronaphthalen-2-one	C18H32O3	-	26001.1	31432.7	24825.2	23717.6	21885.5	24979.7	0.858088	0.186719	0.275794	1.16543	0.220857	insig
PD0584112	N,N-Diethylphenylacetamide	C12H17NO	2431-96-1	15423.7	18349.3	27602.7	23802.6	34917.3	23423.3	0.730975	0.258668	0.354058	0.747179	-0.420474	insig
MWSmce221	5,7-Dihydroxy-4-methylcoumarin	C10H8O4	2107-76-8	61454.2	26185	22757.4	91058.2	94341.2	75305	1.06174	0.0381934	0.0899144	0.423455	-1.23972	down
mws4176	L-Alanyl-L-Phenylalanine	C12H16N2O3	3061-90-3	88419.3	99377.6	44794.5	22768.7	23864.6	14467.4	1.16187	0.0713009	0.136876	3.80669	1.92854	up
pme1194	Deoxycytidine	C9H13N3O4	951-77-9	23341.4	21923	29533.2	35184	32889.4	38649	1.11064	0.0247162	0.0690812	0.700861	-0.512801	insig
Wdgp003691	3R-hydroxy-7S-coronaridine hydroxyindolenine	C21H26N2O5	-	19316.1	29250.3	21299	36611.9	42884.9	38607.7	1.14074	0.0163593	0.054442	0.591555	-0.757415	insig
HX1349	dihydro-4-hydroxy-5-hydroxymethyl-2(3H)-furanone	C5H8O4	-	25471.1	37577.3	45818.6	29082.8	15034.1	13180.4	0.956877	0.0926816	0.164037	1.90004	0.92603	insig
Lmhp010514	LysoPE 20:2(2n isomer)	C25H48NO7P	-	15521.8	9240.49	12943.4	24738.4	21675.6	14246.6	0.919482	0.117814	0.196704	0.621584	-0.685978	insig
pme2122	Histamine	C5H9N3	51-45-6	269758	235981	229553	540915	504218	403211	1.21875	0.0212604	0.0631989	0.507678	-0.978015	insig
Wdfp002472	Strictosidinic acid	C26H32N2O9	150148-81-5	14935	25459.8	21513.9	32086.8	27943	50572.7	0.979272	0.130617	0.2115	0.559741	-0.837169	insig
mws1550	S-Allyl-L-cysteine	C6H11NO2S	21593-77-1	140801	136864	119681	2.41909e+06	2.07138e+06	2.22666e+06	1.27284	0.00219179	0.0209311	0.0591542	-4.07938	down
MWS201455	Asp-Lys*	C10H19N3O5	5891-51-0	311965	184045	145909	387340	286389	282950	0.847975	0.168858	0.256379	0.670987	-0.575643	insig
MWS201412	Lys-Asp*	C10H19N3O5	20556-18-7	311965	184045	145909	387340	286389	282950	0.847975	0.168858	0.256379	0.670987	-0.575643	insig
Zmsp000494	2-O-α-D-glucosyl-1-deoxynojirimycin	C12H23NO9	-	13154.2	14039	16100.7	34646.6	18262.1	28193.6	1.06231	0.113719	0.192762	0.533817	-0.905583	insig
Lakp003115	5-O-β-D-Glucopyranosyl-3-hydrobenzo(b)fu-ran-2-one	C14H16O8	-	98346	62798.4	54736.1	166263	232925	152000	1.15714	0.027857	0.0731882	0.391664	-1.35231	down
pmb2260	LysoPC 15:1	C23H46NO7P	-	33427.9	41189.4	40315.8	48296.6	56448.3	56158.8	1.14179	0.0136273	0.0488715	0.714297	-0.485404	insig
Zahp003766	Quercetin 3-O-glucoside 7-O-xyloside	C26H28O16	-	38187.6	45305.4	65881.2	98057.8	67516.5	87503	1.03336	0.0476323	0.104242	0.590232	-0.760647	insig
Lmsp102505	Chrysophanol 8-O-beta-D-glucoside*	C21H20O9	13241-28-6	17462.2	12966.9	25022.5	62911.1	44526	97979	1.15958	0.0793896	0.14644	0.269948	-1.88925	down
Lmsp102504	Chrysophanol-8-O-β-D-galactoside*	C21H20O9	-	17462.2	12966.9	25022.5	62911.1	44526	97979	1.15958	0.0793896	0.14644	0.269948	-1.88925	down
MWSslk232	Complanatuside	C28H32O16	116183-66-5	26600.8	43462.9	30800.2	35848.7	24047.5	117295	0.424656	0.47811	0.568525	0.569239	-0.812895	insig
Lmcp004436	Cyanidin 3-(6-p-caffeoyl)glucoside	C30H27O14+	-	1.13718e+06	812901	1.29113e+06	23256.9	18745.2	100966	1.21147	0.0154993	0.0527277	22.6708	4.50277	up
pme1184	Deoxyguanosine	C10H13N5O4	961-07-9	16127.4	3442.3	10399.3	30910.6	11236.9	29953.7	0.827561	0.147839	0.231655	0.415652	-1.26655	insig
WapTKC172289	(1R,4Ar)-7-Isopropylidene-1,4A-Dimethyl-6-Methylene-Decalin-1,4-diol	C16H26O2	-	41988.5	39239.9	38844	55072.1	52721.3	61297.1	1.22239	0.0142422	0.0497662	0.710107	-0.493891	insig
PDP007801	Cypellogin B	C31H34O14	-	113741	103032	104118	31749.1	16547.8	21282.1	1.23755	0.000187046	0.00714865	4.61189	2.20536	up
Zbkp003100	Robinetinidol-(4alpha->8)-catechin-(6->4alpha)-robinetinidol	C45H38O18	85820-29-7	3.16029e+06	2.56299e+06	2.91201e+06	512599	4.30616e+06	4.64499e+06	0.236412	0.854804	0.884829	0.912461	-0.132165	insig
pme1137	6-Hydroxynicotinate	C6H5NO3	5006-66-6	43704.8	50258	49230.2	48667.4	35968.1	32509.5	0.817836	0.21214	0.304516	1.22236	0.289666	insig
Wbtp004961	1,2,4,5-tetrahydroxy-7-(hydroxymethyl)anthracene-9,10-dione*	C15H10O7	-	209831	210545	183132	189429	231530	518701	0.622014	0.391989	0.486703	0.642262	-0.638766	insig
mws0982	N-Methylhistamine	C6H11N3	501-75-7	33534.4	39874.6	22749	31743.7	31026.4	49386.2	0.422802	0.533504	0.61934	0.857356	-0.222033	insig
MWS20633g	Phosphotyrosine	C9H12NO6P	21820-51-9	28000.7	25242.6	33995.9	10689.2	11467.9	24954.2	0.976909	0.0823744	0.150687	1.85177	0.888902	insig
Rfn02496	2-HYDROXY-6-METHYLBENZOIC ACID	C8H8O3	567-61-3	106320	103022	88184.9	31874.5	64713.3	65482	1.01884	0.0366666	0.087928	1.8358	0.876406	insig
Zmpp000906	L-Noradrenaline	C8H11NO3	51-41-2	43638.4	25421.8	28726.4	18232.3	11772.4	11115.2	1.12914	0.0620622	0.124532	2.37809	1.2498	up
Wahlp02159	D-Pantothenic Acid 4'-O-Beta-Glucoside	C15H27NO10	29588-37-2	597334	545940	661720	1.56249e+06	1.1409e+06	1.3325e+06	1.23132	0.0197706	0.060998	0.447235	-1.16089	down
Sadp001863	Verpacamide A	C11H19N5O2	-	94170.2	71643.4	57304.5	122546	131238	149700	1.13731	0.0130101	0.0472478	0.552979	-0.854705	insig
WaXYp00973	2-[[3-Mercapto-2-(alpha-glutamylamino)-1-oxopropyl]amino]acetic acid	C10H17N3O6S	-	12422.7	15987.4	10177.4	49291.7	49245.2	30913.5	1.20605	0.0310222	0.0780757	0.298088	-1.74619	down
Cmcp006426	Leurosine*	C46H56N4O9	23360-92-1	22188.8	22192.5	22193.6	11845.6	11791.7	5909.65	1.1254	0.0245347	0.0689	2.25319	1.17197	up
MWS201429	Met-Ser	C8H16N2O4S	14517-43-2	12531.5	11080.8	9118.14	16294.2	12689.4	32494.4	0.876548	0.254534	0.350557	0.532394	-0.909435	insig
Ljmp121502	Mansonone Q	C15H20O4	-	23123.2	23839.8	11733.8	43730.4	42284.1	47057.9	1.12234	0.0154247	0.0526006	0.441089	-1.18086	down
mws5041	L-Glycyl-L-isoleucine*	C8H16N2O3	19461-38-2	206583	181684	155889	71723.6	68556.4	87296.6	1.23414	0.010327	0.0410248	2.39109	1.25767	up
Wbjp002526	8-Hydroxy-glucosylharmaline	C19H24N2O7	-	25160.6	11846.7	4747.62	18066.8	47433.9	85200.3	0.901585	0.195621	0.285665	0.277071	-1.85167	insig
MWS4309	Glycyl-tryptophan	C13H15N3O3	2390-74-1	22530.2	26434.7	13384.5	29524.1	43015.5	48778	1.023	0.0538792	0.113318	0.513936	-0.96034	insig
Walbp00984	N-(1-Deoxy-1-fructosyl)isoleucine	C12H23NO7	-	77905.6	45079	71993.2	25525.4	26528.7	30222.5	1.1713	0.0626237	0.124881	2.36978	1.24475	up
MWSmce116	5'-Deoxyadenosine*	C10H13N5O3	4754-39-6	82547.2	82940.7	104725	80447.4	75808.5	78148.8	0.824102	0.242546	0.339204	1.15276	0.205097	insig
Zbsp002083	Pelargonin	C27H31O15+	58751-31-8	67762.3	89008.5	63510.8	53627.2	55008.3	69400.9	0.788597	0.219043	0.311499	1.23728	0.307177	insig
Wdgp003995	11-methoxyl-19S-heyneanine	C22H28N2O4	-	26131.6	17055.9	51719.9	52609.3	133859	66144.3	0.96819	0.160218	0.247252	0.375703	-1.41233	insig
Lmmp002334	Quercetin 3-rutinoside-7-glucoside*	C33H40O21	30311-61-6	17580.6	8150.09	12878.7	142239	129683	217893	1.24698	0.0309116	0.0779482	0.0788245	-3.66521	down
Zmhp003607	Sachaloside IV*	C33H40O21	1001645-54-0	17580.6	8150.09	12878.7	142239	129683	217893	1.24698	0.0309116	0.0779482	0.0788245	-3.66521	down
pme1173	Allopurinol	C5H4N4O	315-30-0	29383.3	27337.9	31041	24277.5	12999.2	25822.7	0.816482	0.172325	0.260672	1.39086	0.475975	insig
pme1109	Guanine*	C5H5N5O	73-40-5	181817	169601	227694	150399	126188	171038	0.911079	0.12261	0.202228	1.29375	0.371555	insig
pmp000970	Hispanolone	C20H30O3	18676-07-8	33805.1	33701.4	36872.3	26014	17833	16686.9	1.14069	0.0273136	0.0724609	1.7243	0.786014	insig
MWSmce471	Fagomine	C6H13NO3	53185-12-9	19161.4	22603.7	20807.5	24923.4	12045.7	36535.9	0.129843	0.658926	0.72629	0.851268	-0.232315	insig
MWS201464	Lys-Phe	C15H23N3O3	6235-35-4	21426.9	11930.5	13561	19539.9	20587.7	24756.9	0.864725	0.167982	0.255684	0.723105	-0.467722	insig
mws0193	L-Homocitrulline	C7H15N3O3	1190-49-4	112609	109058	141816	115111	107796	116899	0.423647	0.530613	0.61657	1.06968	0.0971764	insig
Walbp00988	Pyridoxal Glucoside	C14H19NO8	-	44161.2	30157.6	34100.9	51510.1	64448.1	38079.4	0.851021	0.175083	0.263055	0.703853	-0.506655	insig
pma0791	Naringenin-7-O-(6''-malonyl)glucoside	C24H24O13	-	68549	97131.3	66286.3	19344.2	13683.1	38584.3	1.12721	0.0148169	0.0510453	3.23923	1.69565	up
Sadp000711	[3,4,5-trihydroxy-6-(hydroxymethyl)oxan-2-yl] 3-(1H-imidazol-5-yl)propanimidate	C12H19N3O6	-	606594	555034	283794	898191	728093	834887	0.970656	0.0581288	0.118851	0.58729	-0.767854	insig
WapTKC165624	(+)-(S)-1-Methylabscisic-6-Acid	C15H20O4	-	42132.9	34428.4	51733	4291.57	37513.6	9894.37	0.901177	0.11455	0.193581	2.48154	1.31123	insig
Zmlp003063	Luteolin 7-rutinoside-4'-O-Rhamnoside*	C33H40O19	-	43491.1	51429.4	51199.2	53690.2	49746.6	47705.5	0.331577	0.626412	0.69709	0.966769	-0.0487562	insig
Wbmp003643	Cimicifugic acid E-glucose-rhamnose	C33H40O19	-	43491.1	51429.4	51199.2	53690.2	49746.6	47705.5	0.331577	0.626412	0.69709	0.966769	-0.0487562	insig
mws1035	Robinin*	C33H40O19	301-19-9	43491.1	51429.4	51199.2	53690.2	49746.6	47705.5	0.331577	0.626412	0.69709	0.966769	-0.0487562	insig
Qmxp101501	13-Carboxy-blumenol C	C13H20O4	-	33204.8	21187.8	28864.9	10593.2	14668.9	18362.5	1.07316	0.0425152	0.0972126	1.9085	0.932437	insig
Wasyqp2836	3-O-Feruloyl Aminogalactitol	C16H23NO9	-	94262.4	54556.4	59920	61775	47934.2	59987.9	0.559132	0.409595	0.504466	1.23007	0.298737	insig
MWStz568	6-Hydroxykaempferol-3,6-O-diglucoside	C27H30O17	142674-16-6	9.68431e+06	6.24017e+06	6.35602e+06	100716	45261.1	154718	1.25413	0.0228685	0.0660405	74.0966	6.21134	up
Rfn02447	2-[[2-amino-3-(4-hydroxyphenyl)propanoyl]amino]-3-methylpentanoic acid	C15H22N2O4	-	37353.8	50496.3	48102.2	27681.2	16611.7	12632.2	1.12282	0.0124281	0.0462824	2.38827	1.25597	up
Rlp02736	Tyrosyl-Hydroxyproline	C14H18N2O5	-	37353.8	50496.3	48102.2	27681.2	16611.7	12632.2	1.12282	0.0124281	0.0462824	2.38827	1.25597	up
Lmsp004915	Cernuoside*	C21H20O11	480-69-3	8.30516e+06	8.34853e+06	4.324e+06	1.06337e+07	1.1656e+07	1.37418e+07	0.997686	0.0426338	0.0972126	0.582204	-0.780404	insig
MWSHY0136	Kaempferol 3-O-glucoside*	C21H20O11	480-10-4	8.30516e+06	8.34853e+06	4.324e+06	1.06337e+07	1.1656e+07	1.37418e+07	0.997686	0.0426338	0.0972126	0.582204	-0.780404	insig
Hmpp003270	Luteolin-4'-O-glucoside*	C21H20O11	6920-38-3	8.30516e+06	8.34853e+06	4.324e+06	1.06337e+07	1.1656e+07	1.37418e+07	0.997686	0.0426338	0.0972126	0.582204	-0.780404	insig
Lhmp122023	Scopoletin 7-O-(6''-Malonylglucoside)	C19H20O12	-	398662	379463	576731	218829	289028	358615	0.960804	0.106403	0.182768	1.56364	0.644913	insig
Xmyp005654	Kaempferol-4'-O-glucoside	C21H20O11	52222-74-9	1.67671e+06	2.75344e+06	2.32301e+06	2.59413e+06	335342	8.74856e+06	0.0718576	0.581691	0.659627	0.578279	-0.790163	insig
MWS20158	Pinoresinol-4,4'-O-diglucoside	C32H42O16	63902-38-5	50098	44560.8	31397	31147.9	15075.2	6504.19	0.946645	0.058891	0.119541	2.39071	1.25744	insig
Zmwp002963	Aesculitannin B	C45H36O18	-	8.07625e+06	3.87934e+06	3.63485e+06	3.68965e+06	3.18918e+06	2.7784e+06	0.779299	0.302469	0.396272	1.61438	0.690979	insig
pma0680	N1-Caffeoyl-N10-Feruloylspermidine	C26H33N3O6	-	30431.2	12739.3	15023.4	23189.7	60643.1	43783.7	0.908028	0.153926	0.239202	0.456006	-1.13288	insig
Sasp001756	Itoside L	C12H20O8	-	28362.8	19022.3	22552.6	20321.3	17670.9	16934.4	0.853129	0.199606	0.289926	1.27329	0.348564	insig
Wagp004588	Dihydrovomifoliol 4-O-malonyl glucoside	C22H34O11	-	50867.8	50868.1	3812.24	57922.5	19061.2	66412.4	0.424955	0.587563	0.665361	0.73606	-0.442104	insig
Xmyp005599	Kaempferol-3-O-galactoside-4'-O-glucoside	C27H30O16	-	1.21225e+06	1.02416e+06	2.41786e+06	24708.5	21844.5	115777	1.20766	0.074806	0.141294	28.6717	4.84156	up
pme2266	Biotin	C10H16N2O3S	58-85-5	37047.9	85694.1	25532.9	77598.6	25422.1	52731.3	0.108542	0.921862	0.940315	0.951993	-0.0709764	insig
Rlp001162	5-(2-aminoethyl)-8-hydroxyquinolin-2(1H)-one	C11H12N2O2	94592-62-8	5.49387e+07	6.20524e+07	6.41012e+07	4.84299e+07	4.92146e+07	5.11646e+07	1.13477	0.0509969	0.109037	1.21694	0.283263	insig
WaXYp01907	N-[(R)-2-Hydroxy-3,3-dimethyl-4-(β-D-glucopyranosyloxy)butyryl]-β-alanine	C15H27NO10	29493-59-2	726394	637043	526864	1.08465e+06	1.10666e+06	901538	1.15777	0.0102826	0.0410248	0.611185	-0.71032	insig
Lmlp003024	N'-p-Coumaroylagmatine-glucoside	C20H30O7N4	-	19292.8	2342.9	2342.9	13201.9	19965.3	15618.8	0.830216	0.278332	0.371413	0.491505	-1.02472	insig
MEDN0838	N-Methyl-D-aspartic acid	C5H9NO4	6384-92-5	815392	163078	163078	2.19245e+06	3.45968e+06	3.34009e+06	1.15346	0.0100401	0.040794	0.126949	-2.97768	down
Lasp003707	Acropyrone	C11H12O5	-	2.22206e+06	2.66563e+06	2.56799e+06	6.26516e+06	6.94196e+06	8.05382e+06	1.25557	0.00907452	0.0391427	0.350674	-1.5118	down
Lhmp113007	Minovincine	C22H26N2O4	-	14738	16191.1	17345.6	59106.4	76880	93053.5	1.25448	0.0248924	0.0691895	0.21077	-2.24626	down
Lszp210010	Tatarine	C15H20N2O6	-	1.15851e+06	1.23339e+06	1.22782e+06	411895	374793	323749	1.26542	1.89631e-05	0.00252134	3.25972	1.70475	up
Walp003001	Xeroboside*	C21H26O13	117842-09-8	4698.97	47651.3	23494.8	95251.9	118051	37418.4	0.873014	0.119894	0.199091	0.302507	-1.72496	insig
Layp003558	3,4,5-Trimethoxyphenol-1-O-β-D-glucoside	C15H22O9	-	2822.62	14113.1	2822.62	20966.3	23653.8	24955.3	1.04921	0.0378977	0.0893904	0.283985	-1.81611	down
Wbwp006298	[(1R,11R,12R,13S)-13-(hydroxymethyl)-1-(3,4,5-trimethoxyphenyl)-5,7,14-trioxatetracyclo[9.2.1.02,10.04,8]tetradeca-2,4(8),9-trien-12-yl]methanol	C22H24O8	-	128013	107422	96823.8	16452	15939	20772.3	1.26337	0.00815624	0.0366058	6.24977	2.6438	up
Zbqp002380	Tyr-Leu	C15H22N2O4	17355-10-1	298692	363474	349178	21316.1	36743.6	15660.1	1.25237	0.00191057	0.0201985	13.7187	3.77808	up
Zmcp102703	saikolignanoside D	C26H32O11	-	14408.6	49797.6	26576	6800.32	9718.68	26094.6	0.758504	0.267691	0.362956	2.13036	1.0911	insig
Lafp002041	2,3-Dihydroxy-1-(4-hydroxy-3,5-dimethoxyphenyl)propan-1-one	C11H14O6	33900-74-2	26766.8	29073.5	37689.3	47806.7	61593.9	78830.3	1.13451	0.0581835	0.118851	0.496887	-1.00901	down
WapTKC122495	O-beta-D-Glucosylzeatin	C16H23N5O6	-	141709	117309	190966	59601.5	148863	11920.3	0.771362	0.189722	0.27905	2.04182	1.02985	insig
Lhjp110307	Plumerianine	C13H13NO3	-	17878.6	22445.6	20759.1	32718.2	19553.7	18568.1	0.369934	0.555283	0.639163	0.862271	-0.213786	insig
Wayp001024	N-(1-Deoxy-1-fructosyl)Valine	C11H21NO7	-	11310.9	15116.9	8226.44	21116	18207.2	28245.2	1.07479	0.0451273	0.100347	0.512877	-0.963317	insig
MW0151051	His-Phe-Ser	C18H23N5O5	-	24384.3	30850	20212.4	71912.2	80223	63768	1.23195	0.0021979	0.0209311	0.349447	-1.51686	down
Lasp006823	3-Methoxy-l-methyl-2-qunolinone*	C11H11NO2	-	18150.8	25764.4	39655.9	5008.27	5141.9	6286.9	1.22048	0.0702478	0.135325	5.0843	2.34605	up
Lmlp002994	5-Hydroxyquinoline*	C11H11NO2	578-67-6	18150.8	25764.4	39655.9	5008.27	5141.9	6286.9	1.22048	0.0702478	0.135325	5.0843	2.34605	up
Wbmp002794	demethylcoclaurine-glucose	C22H27NO8	-	49690.6	36220.1	43803.8	27500.9	23456	45040.4	0.771146	0.233431	0.328523	1.35123	0.434275	insig
Lhnp111719	Zaluzanin C*	C15H18O3	16838-87-2	9095.99	7097.48	6792.33	14171	15248.3	15422.1	1.22788	0.00272391	0.0232149	0.512602	-0.964089	insig
PD0663438	2-(4,6b-dimethyl-5-oxo-1,1a,2,3,6,6a-hexahydrocyclopropa[e]inden-2-yl)prop-2-enoic acid*	C15H18O3	-	9095.99	7097.48	6792.33	14171	15248.3	15422.1	1.22788	0.00272391	0.0232149	0.512602	-0.964089	insig
Lmqp006559	2-Amino-1,3-eicosanediol	C20H43NO2	-	720565	641008	684607	409196	509796	516104	1.15588	0.0114283	0.0438146	1.42581	0.511786	insig
Lmmp004257	6-C-Methylquercetin-3-O-rhamnoside	C22H22O11	-	24337.5	19248.5	16620.9	47630.8	48185.7	62401	1.22453	0.0102817	0.0410248	0.380532	-1.39391	down
Smhn002274	Blumenol C glucoside; Byzantionoside B	C19H32O7	135820-80-3	61542.3	78081.5	60071.5	29258.6	5292.34	5292.34	1.09939	0.00738676	0.0343498	5.01202	2.32539	up
Qmhp112917	Kopsinine B	C21H26N2O3	-	15544.2	35415.4	28792	3108.84	3108.84	21862.2	0.913211	0.114711	0.193581	2.84017	1.50598	insig
mws1075	Herniarin	C10H8O3	531-59-9	27229.9	36955.8	19865.5	35211.2	38365	30658.7	0.682466	0.309617	0.402617	0.806362	-0.310501	insig
Lmyp001840	5-(N-Methyl-4,5-dihydro-1H-pyrrol-2-yl)pyridin-2-ol	C10H12N2O	68104-57-4	2342.96	11714.8	23578.6	29398.3	61453.2	42579.6	0.946269	0.0541973	0.113499	0.282066	-1.8259	insig
Wayp004564	gamma-Hydroxy-3-pyridinebutanoate	C9H11NO3	15569-97-8	4222.12	21110.6	40048.3	29564.9	4222.12	30271.4	0.0131	0.975446	0.97945	1.02065	0.0294832	insig
Wdgp004236	Ervatamine C	C20H24N2O2	-	24564.4	22450.1	24566	14965	14996.2	12932	1.24432	0.000624889	0.0125285	1.66881	0.738818	insig
Zmhp003784	Gossypetin-7-O-(3''-glucosyl)rhamnoside; Rhodioflavonoside	C27H30O17	-	437527	649184	625884	2593.4	2593.4	12967	1.24142	0.0136014	0.0488715	94.3379	6.55977	up
Lahp003986	3,4-Dihydro-4-(4'-hydroxyphenyl)-5,7-dihydroxycoumarin glucoside	C21H22O10	-	59708	60881.6	76753.2	31681.2	27698.8	157067	0.25517	0.895046	0.918708	0.911737	-0.13331	insig
Lmlp006175	Phlorizin chalcone	C21H22O10	4547-85-7	59708	60881.6	76753.2	31681.2	27698.8	157067	0.25517	0.895046	0.918708	0.911737	-0.13331	insig
pmb0645	Hesperetin-6-C-glucoside-7-O-glucoside	C28H34O16	-	493972	483070	394871	14330.2	8100.32	1620.06	1.22198	0.00439824	0.0284605	57.0427	5.83397	up
PDP177409	3-Hydroxyquinoline-2-carboxylic acid	C10H7NO3	-	138731	70587	90283.2	58719.5	57197.9	59504.7	0.994328	0.177453	0.265294	1.70789	0.772212	insig
Wdgp003085	12-methoxyechitamidine	C21H26N2O4	-	9755.97	1951.19	1951.19	45681	48567.4	44507.1	1.1804	0.000971163	0.0153033	0.0984347	-3.34469	down
MWStz547	Yuanhuanin*	C22H22O11	83133-14-6	153075	346708	279146	206726	209503	180458	0.50437	0.396654	0.491248	1.30542	0.384516	insig
Lmmp002560	Quercetin-3-O-(2''-O-glucosyl)glucuronide	C27H28O18	-	1.30217e+06	1.25767e+06	1.38187e+06	115116	115116	115116	1.27392	0.000917075	0.0151565	11.4137	3.5127	up
PD0871136	Anhydroicaritin 3,7-diglucoside	C33H40O16	-	40897.7	15845.6	32512	46175.8	35747	45969.5	0.744545	0.216432	0.308325	0.697894	-0.518921	insig
Cmcp005536	Roseadine	C46H56N4O9	58005-25-7	10367.3	12440	19194.8	17554.6	15075.8	22844.1	0.716672	0.271872	0.366586	0.757143	-0.401362	insig
Cmbp005523	1,3-O-Dicaffeoylglycerol	C21H20O9	-	26091.9	56084.3	25276	21901.4	36372.4	11287.9	0.619544	0.373979	0.468623	1.5447	0.627329	insig
Wbhp009517	Tagalsin P	C18H28O3	-	7377.42	14095.3	14644.6	6693.04	10767.2	8908.44	0.615187	0.303677	0.397217	1.36971	0.453867	insig
Waptp05012	2-(2-Methoxyphenyl)-1-(2,4,6-trihydroxyphenyl)ethanone*	C15H14O5	116854-95-6	95921.8	95921.8	95921.8	769847	733130	980800	1.27024	0.0109317	0.0425778	0.115858	-3.10957	down
HX1356	(7R,8S)-9-acetyl-dehydrodiconiferyl alcohol	C22H24O7	-	312177	364629	319349	14700.2	18142.9	16606.2	1.27256	0.00261616	0.0230185	20.145	4.33235	up
Laxp003721	Nothofagin	C21H24O10	11023-94-2	167470	100200	105303	57535.1	29807.1	51845.7	1.12691	0.0541942	0.113499	2.67963	1.42204	up
Hmgp001902	Pectolinarigenin-7-O-glucoside	C23H24O11	-	53030.9	49401.3	63609.7	32918.1	35237	43680.1	1.10359	0.0311538	0.0783166	1.4847	0.570173	insig
Wagp004812	Salvigenin 5-O-glucoside	C24H26O11	-	44195.2	83212.7	58941.5	51959.7	51274.8	6595.37	0.652549	0.251872	0.348264	1.69671	0.76274	insig
mws1526	Sweroside	C16H22O9	14215-86-2	157195	257101	250726	121552	146782	24310.3	0.849628	0.0670244	0.130319	2.27246	1.18425	insig
Sasp003574	Grevilloside B	C17H26O8	-	157195	257101	250726	121552	146782	24310.3	0.849628	0.0670244	0.130319	2.27246	1.18425	insig
Lmtp004044	Quercetin-3-O-apiosyl(1→2)galactoside*	C26H28O16	-	25411.5	12697.5	2539.5	76188.2	54749.6	87429.1	1.05253	0.00961809	0.0398068	0.186148	-2.42548	down
Zbsp004136	Quercetin-3-O-(6''-O-arabinosyl)glucoside*	C26H28O16	-	25411.5	12697.5	2539.5	76188.2	54749.6	87429.1	1.05253	0.00961809	0.0398068	0.186148	-2.42548	down
mws1299	Orientin	C21H20O11	28608-75-5	40163.4	15115.7	33724	13783.4	19586.7	15241.5	0.818281	0.210531	0.303096	1.8309	0.872555	insig
Lcgp000245	dihydrodehydrodiconiferyl alcohol-9-O-β-D-xylopyranoside	C25H32O10	-	43535.9	31084.8	40000	51964.2	78597.5	6216.97	0.205398	0.761823	0.808425	0.838002	-0.254975	insig
pmb0736	Tricin-7-O-Glucoside*	C23H24O12	32769-01-0	43535.9	31084.8	40000	51964.2	78597.5	6216.97	0.205398	0.761823	0.808425	0.838002	-0.254975	insig
MWSprf117	5-Hydroxytryptophan	C11H12N2O3	4350-09-8	239760	311792	263959	81209.2	73279.2	62416.1	1.25834	0.00785279	0.0357689	3.75977	1.91064	up
PDP002359	7-Hydroxy-5,6-dimethoxyflavone 7-glucoside	C23H24O10	-	33319	33319	33319	235241	514588	363040	1.25155	0.0527016	0.111705	0.0898192	-3.47683	down
Lmqp000873	Succinic anhydride	C4H4O3	108-30-5	46670.6	53639.7	49038.3	102336	66860.3	85357.9	1.13966	0.0705306	0.135627	0.586707	-0.769288	insig
MWSmce294	Elemicin	C12H16O3	487-11-6	10795.8	15919.8	13474.3	15255.8	9973.43	13359.6	0.163863	0.815306	0.853966	1.04149	0.0586489	insig
Wdxp005797	20-hydroxypregna-4,6-dien-3-one	C21H30O2	-	40788.1	64476.6	48104.5	16165	15054	18882.2	1.22983	0.0360436	0.0869454	3.06118	1.61409	up
Safp017918	(diphenylphosphoroso)benzene	C18H15OP	791-28-6	101153	49131.3	54301.6	95644.7	51031.1	76777.4	0.237417	0.780313	0.823757	0.915567	-0.127262	insig
Lmdp003509	Quercetin-3-O-xyloside (Reynoutrin)*	C20H18O11	549-32-6	16290.4	13434.3	17512.8	23764	28636	60942.7	1.02161	0.198378	0.288314	0.416768	-1.26268	down
PD0571060	7,4-Di-O-methylapigenin 5-O-glucoside	C23H24O10	197018-71-6	352489	309122	452326	4283.86	21419.3	4283.86	1.22768	0.0123222	0.0461663	37.1473	5.21518	up
Zbkp008024	Artemisinic aldehyde	C15H22O	-	12719.5	9691.07	15885.6	13427.2	17507.2	15732.4	0.697277	0.27272	0.366586	0.820628	-0.2852	insig
pmp000593	Luteolin-7-O-rutinoside*	C27H30O15	3563-98-2	223629	223629	223629	3.00839e+06	2.53444e+06	3.64478e+06	1.27051	0.0125966	0.0465426	0.073021	-3.77555	down
Waqkp01044	3-Methoxytyrosine*	C10H13NO4	7636-26-2	20638	12209.3	20881.7	67272.5	58896.3	64222.1	1.2274	0.000302241	0.00901564	0.282204	-1.82519	down
Lmtp003948	3',5',5,7-Tetrahydroxy-4'-methoxyflavanone-3'-O-glucoside	C22H24O12	-	12084.5	12084.5	12084.5	60422.3	74248.1	378369	1.13909	0.265261	0.36046	0.070664	-3.82288	down
Lmpp003465	Myricetin-3-O-β-D-glucoside	C21H20O13	19833-12-6	12084.5	12084.5	12084.5	60422.3	74248.1	378369	1.13909	0.265261	0.36046	0.070664	-3.82288	down
HJAP044	1-(2,4,5-Trimethoxyphenyl)propan-1-one	C12H16O4	3904-18-5	16990.1	7053.34	14185.4	29612.5	77857.4	14096.9	0.836343	0.283634	0.375416	0.314467	-1.66902	insig
Safp001597	Felinine zwitterion	C8H17NO3S	-	19941	11963.9	10950.8	26307.7	28849.6	19379.2	1.00843	0.0580302	0.118851	0.574964	-0.798457	insig
Hmpp002612	Luteolin-7-O-gentiobioside	C27H30O16	-	1.16702e+06	1.31686e+06	1.91617e+06	24012.4	16787.2	132752	1.19719	0.0229528	0.0662059	25.3529	4.66408	up
mws0045	Quercitrin*	C21H20O11	522-12-3	39217.9	31850.7	56208.7	37440.1	15865.6	12759	0.906992	0.1268	0.207737	1.92656	0.946023	insig
Rdp05392	quercetin 3-O-beta-L-rhamnofuranoside*	C21H20O11	-	39217.9	31850.7	56208.7	37440.1	15865.6	12759	0.906992	0.1268	0.207737	1.92656	0.946023	insig
Qmzp101908	5'-Methoxylariciresinol	C21H26O7	105256-12-0	32753.5	54395	39664	6325.82	6325.82	6325.82	1.25906	0.0301063	0.0766286	6.68228	2.74034	up
Layp005773	Ageconyflavone B-4'-glucoside	C25H28O12	-	22123	34421.7	18181.3	73512.5	64557.8	62487.5	1.18962	0.00327072	0.024756	0.372591	-1.42434	down
MWS201381	Ser-Trp	C14H17N3O4	94421-70-2	22721.9	42071.7	41335.1	22564.1	10379.2	15844.6	1.01221	0.0743908	0.140829	2.17531	1.12122	up
MWS1844	alpha-Amylcinnamaldehyde	C14H18O	122-40-7	7879.05	8400.8	7748.52	12249.1	9744.59	11783.6	1.16459	0.044204	0.0991954	0.711376	-0.491317	insig
Walbp01749	N-Glucosylpicolinate*	C12H16NO7+	-	42758.6	55126.7	41486.8	64259.7	50963.8	42077.9	0.444122	0.490588	0.580822	0.88602	-0.174589	insig
Cmqp003383	Gentianamine	C11H11NO3	22952-54-1	18025.2	18025.2	18025.2	120181	137186	167527	1.26913	0.0123186	0.0461663	0.127269	-2.97405	down
PDP017269	Dextropimaric acid	C18H28O2	-	19535.7	25651.7	21450.3	55234.8	29718.5	39749.7	1.06652	0.113692	0.192762	0.534371	-0.904087	insig
Hmsp004517	[4]-Gingerol	C15H22O4	77398-90-4	7899.38	13618.8	14420.8	16390.2	31806.7	20298.6	0.966796	0.129292	0.209853	0.52469	-0.930462	insig
mws0221	L-Cystine	C6H12N2O4S2	56-89-3	26112.5	25494.1	30600.8	19358.1	21820.4	36437.7	0.281839	0.805651	0.845398	1.05915	0.0829108	insig
MWSslk118	2,2'-Cyclouridine	C9H10N2O5	3736-77-4	2186.59	14632.7	2186.59	12543.8	21361.8	25302.4	0.958224	0.0757467	0.14263	0.321002	-1.63935	insig
Zmdp000917	delta-Guanidinovaleric acid	C6H13N3O2	462-93-1	68972.1	75414	97231.1	113950	41504.4	45042.8	0.500224	0.629404	0.699783	1.20509	0.269141	insig
Walp009431	2-aminotetracoSane-1,5,21,23-tetraol	C24H51NO4	-	126266	149600	92494	96195	118035	96669	0.567427	0.373919	0.468623	1.18482	0.244671	insig
MWSHY0201	Kaempferitrin*	C27H30O14	482-38-2	1.49219e+06	2.13873e+06	1.44328e+06	288657	288657	288657	1.26148	0.0245874	0.0689687	5.85956	2.55079	up
Lmqp003887	Kaempferol-3-O-xylosyl(1→2)glucoside*	C26H28O15	-	26748.5	77465.4	63199.2	109889	70771.6	73822.7	0.724095	0.21586	0.307868	0.657856	-0.604157	insig
mws0677	N-Acetylserotonin	C12H14N2O2	1210-83-9	16512.5	20684	32717.3	37518.2	33656	41479.8	0.987259	0.0813798	0.149329	0.620606	-0.688249	insig
Lhmp122101	Differoyl quininyl glucoside	C33H38O17	-	88463.5	100863	77261.6	263098	280968	258838	1.26066	4.92247e-05	0.00401346	0.332029	-1.59062	down
Wagp001892	(2S,4R)-4-(Beta-D-Glucopyranosyloxy)-2-Pentanol	C11H22O7	183744-50-5	13474.7	24458.7	33843	18335.3	18511.8	2694.94	0.660307	0.245412	0.341844	1.81519	0.860121	insig
Zmmp002775	Aposcopolamine	C17H19NO3	535-26-2	2629.64	2629.64	13148.2	49992.3	28958.9	33279	1.1222	0.0219809	0.0643125	0.164016	-2.6081	down
pmp001046	Jasminoside B	C16H26O8	214125-04-9	7443.59	10265.3	17863	20860	24892.3	14145.3	0.858983	0.140256	0.223496	0.593878	-0.751762	insig
MWSslk008	Phenprocoumon	C18H16O3	435-97-2	85961.7	80119.7	84466.8	85845	54283.3	76436.7	0.644123	0.34925	0.443084	1.15692	0.210288	insig
Lmhp006750	5-Hydroxy-3,7,3',4'-tetramethoxyflavone (Retusin)	C19H18O7	1245-15-4	2759.53	4336.77	2221.48	75490.6	63346.1	82351.6	1.26333	0.00563105	0.0308985	0.042126	-4.56914	down
MWSslk181	Isoliquiritin	C21H22O9	5041-81-6	69120.5	78310.8	67841.3	13768	10741.8	14516.7	1.26483	0.00127424	0.0168475	5.51606	2.46364	up
MWS201476	Ala-His	C9H14N4O3	3253-17-6	35604.2	22235	18020.4	14906.3	23812.7	17813.2	0.619148	0.357516	0.452163	1.34188	0.424259	insig
mws1078	Anthranilate	C7H7NO2	118-92-3	17277.6	9245.86	68830	1849.17	1849.17	1849.17	1.15017	0.249988	0.346443	17.1885	4.10337	up
Cmcp006101	Vincathicine*	C46H56N4O9	57665-10-8	23641.5	26470.8	39260	14233.3	14286.4	9039.64	1.14178	0.0559231	0.115824	2.3795	1.25066	up
MWS201442	Phe-Thr	C13H18N2O4	51352-44-4	32479.2	31922.6	39155.6	15335.4	4796.65	16395.1	1.0474	0.0108888	0.0425462	2.83509	1.50339	up
Wdhp005491	Kopsiyunnanine G	C21H28N2O2	-	11595	17953.2	11169.2	48559.4	37032.7	42023.5	1.22168	0.00330502	0.024756	0.319063	-1.64809	down
PDP191855	(3,4,5,6-tetrahydroxyoxan-2-yl)methyl 4-hydroxy-2-(hydroxymethyl)benzoate	C14H18O9	-	18845.1	18727.8	20594.1	14578.4	2915.68	15008.2	0.761129	0.16063	0.247731	1.78963	0.839658	insig
pma0110	4-O-Sinapoylquinic acid	C18H22O10	-	13088	13088	65440.1	134397	156582	177966	1.11164	0.00571236	0.0309312	0.195366	-2.35575	down
MWSCX017	4-hydroxyphenyl acrylaldehyde	C9H8O3	-	18537	20042.5	30671.6	40122.6	52185.8	55984.4	1.14928	0.0139597	0.0492718	0.466989	-1.09854	down
Zblp002245	Petunidin 3-O-glucoside	C22H23O12+	71991-88-3	33299.7	31585	37532.3	25673	30605.5	26405	1.04641	0.0494583	0.107192	1.23866	0.308783	insig
pme0170	N-Acetyl-L-Arginine	C8H16N4O3	155-84-0	36104.7	46682.3	7220.94	51107.6	43974	43623.3	0.650239	0.301096	0.394684	0.648916	-0.623896	insig
MWSHC2067	3,4-Dihydroxybenzaldehyde	C7H6O3	139-85-5	822705	818775	407424	724335	796489	445847	0.0492936	0.88316	0.907651	1.04181	0.0590966	insig
WapTKC121255	Tomenin	C17H20O10	28446-08-4	87436	45747.5	5910.75	47298	5910.75	29553.8	0.212362	0.528872	0.615131	1.68064	0.749013	insig
Wmlp000056	3,5-Dimethoxy-4-hydroxybenzaldehyde	C9H10O4	-	203424	85834.3	114130	98993.5	16364.7	81823.3	0.744341	0.196551	0.286523	2.04577	1.03265	insig
MWS0812	Trimethylamine N-oxide	C3H9NO	1184-78-7	2373.26	2373.26	2373.26	21745.3	11866.3	21651.6	1.24998	0.0392706	0.0918316	0.128834	-2.95641	down
Lmcp004116	Oxidoagarochromone C	C18H16O6	-	30701.1	30701.1	30701.1	321376	251023	377390	1.26807	0.0159602	0.0535509	0.0969725	-3.36628	down
Ladp003646	Carpusin*	C16H14O6	83889-80-9	150663	139896	194951	115148	280288	363477	0.557202	0.337491	0.430847	0.639744	-0.644433	insig
Laxp005049	Bracteatin*	C15H10O7	3260-50-2	150663	139896	194951	115148	280288	363477	0.557202	0.337491	0.430847	0.639744	-0.644433	insig
pmp000238	Luteolin-6-C-arabinoside-7-O-glucoside	C26H28O15	-	47228	52889.2	30806.6	2963.04	2963.04	14815.2	1.12456	0.0144812	0.0502427	6.31224	2.65815	up
pme1439	4-Coumarate	C9H8O3	501-98-4	4058.8	4058.8	4058.8	89962.3	20294	73491.6	1.19649	0.112727	0.191612	0.0662669	-3.91557	down
PD0063858	[3-hydroxy-1-(7-methoxy-2-oxochromen-8-yl)-3-methylbutan-2-yl] 1,3,4,5-tetrahydroxycyclohexane-1-carboxylate	C22H28O10	-	3261.4	3261.4	3261.4	22092.6	16307	41714.1	1.23046	0.0928233	0.164169	0.122129	-3.03352	down
mws0520	N-Acetyl-L-tyrosine	C11H13NO4	537-55-3	15628.6	1935.35	11538.2	10366.3	9676.77	26542.7	0.540924	0.446359	0.536244	0.624699	-0.678766	insig
Rlp05261	2-ethyl-5,7-dihydroxy-8-{[3,4,5-trihydroxy-6-(hydroxymethyl)oxan-2-yl]oxy}-4H-chromen-4-one	C17H20O10	-	10802.1	57050.8	60947.4	72604.6	54010.3	65576.6	0.620495	0.319524	0.413302	0.670166	-0.57741	insig
Lhqp101806	Eleutheroside B1	C17H20O10	16845-16-2	10802.1	57050.8	60947.4	72604.6	54010.3	65576.6	0.620495	0.319524	0.413302	0.670166	-0.57741	insig
Zbqp001884	Gly-Ala-Phe	C14H19N3O4	17922-87-1	8623.93	12732.1	11311.2	12696.4	14189.8	10186.7	0.499784	0.430877	0.522003	0.881162	-0.182521	insig
Hmmp003004	Vogeloside	C17H24O10	60077-47-6	14145.7	14145.7	14145.7	102197	82285.8	100196	1.27103	0.00608948	0.0317317	0.14907	-2.74594	down
Hmcp001629	Kaempferol-3-O-(6''-Malonyl)glucoside-7-O-Glucoside	C30H32O19	-	2615.94	2615.94	2615.94	13079.7	16763.8	306759	1.0284	0.376972	0.471167	0.0233148	-5.42261	down
Waptp02742	5-Hydroxy-6-Methoxychromanon	C10H10O4	-	25036.1	34824.8	22789.5	143128	94815.6	99463.3	1.23257	0.0259498	0.0709735	0.244957	-2.0294	down
Lmwp003442	Amoenin	C21H20O11	-	12763.7	12763.7	12763.7	130690	63818.4	586827	1.13965	0.270749	0.365481	0.0490072	-4.35086	down
Lcfp060275	N-Acetyltyramine	C10H13NO2	1202-66-0	4603.6	4603.6	4603.6	26766.1	39785.9	32195.3	1.2656	0.0173241	0.0567922	0.13986	-2.83795	down
Wafp002988	1-O-Feruloyllysine	C16H22N2O5	-	54999.6	54999.6	54999.6	626767	656154	630791	1.27414	0.000248934	0.00811856	0.0862193	-3.53585	down
MWStz342	p-Coumaroyl quinic acid	C16H18O8	1899-30-5	26232.6	26232.6	26232.6	176958	146452	296545	1.24838	0.0588167	0.119541	0.126941	-2.97777	down
Lmfp002421	Quercetin-3-O-[rhamnosyl(1→2)glucosyl]-5-O-glucoside	C33H40O21	-	5031.94	5031.94	5031.94	63070	111282	64259.3	1.26219	0.042531	0.0972126	0.0632652	-3.98244	down
Lmmp002080	N-(4-Aminobutyl)benzamide	C11H16N2O	5692-23-9	155261	167107	135913	22141.9	22141.9	22141.9	1.27175	0.00480933	0.0289567	6.89914	2.78642	up
pmp001312	6-Hydroxykaempferol-3,6,7-O-triglucoside	C33H40O22	-	29655.7	44125.9	89587.7	5931.14	5931.14	5931.14	1.21881	0.115042	0.193796	9.18144	3.19872	up
Lmdp006732	Scutellarein-4'-methyl ether (5,6,7-Trihydroxy-4'-methoxyflavone)	C16H12O6	6563-66-2	12464.8	16434.1	17105.2	6482.92	5751.43	1150.29	1.01239	0.00833488	0.0372708	3.43709	1.78119	up
Zbkp003178	Gambiriin B1*	C30H26O11	-	7903.99	13035.6	1580.8	79601.4	56307.1	54896.8	1.12536	0.0106456	0.0417293	0.118028	-3.0828	down
mws0847	1-Methyladenine	C6H7N5	5142-22-3	20718.7	20718.7	20718.7	205243	202875	226094	1.27385	0.00149316	0.0176438	0.0980053	-3.351	down
Hmcp004055	Quercetin-5,7,4'-tri-O-glucoside	C33H40O22	-	102476	138137	119207	13462.8	13462.8	13462.8	1.27046	0.00922967	0.0392622	8.90902	3.15527	up
WapTKC200966	2-{[6-Hydroxy-4-(3-Hydroxybut-1-En-1-Yl)-3,5,5-Trimethylcyclohex-2-En-1-Yl]Oxy}-6-(Hydroxymethyl)Oxane-3,4,5-Triol*	C19H32O8	-	101095	72385.2	57521.1	98547.6	111538	46302.1	0.121896	0.741882	0.791384	0.900981	-0.150431	insig
Cmqp002254	Gentianal	C10H11NO3	53848-05-8	39422.6	30594.9	31724.1	9828	17441.7	18103	1.13397	0.00811957	0.0365754	2.24235	1.16501	up
MWStz063	2-Ethyl-2,6,6-trimethylpiperidin-4-one	C10H19NO	133568-79-3	215413	160592	154566	56156.1	80565.9	80841.4	1.1984	0.0201735	0.0614501	2.4387	1.28611	up
Zmzp000145	N6,N6,N6-Trimethyl-L-lysine	C9H20N2O2	23284-33-5	1.23037e+06	1.11373e+06	1.0658e+06	1.38852e+06	1.07771e+06	1.24415e+06	0.549912	0.397599	0.49217	0.919019	-0.121834	insig
Lcyp000689	Cyanidin-3-O-gentiobioside	C27H31O16+	47845-44-3	203692	242055	300212	26716.4	26716.4	26716.4	1.26796	0.0156093	0.0528813	9.30714	3.21834	up
MWSmce200	Bergaptol	C11H6O4	486-60-2	49395.4	45024	36306.1	4467.97	4467.97	4467.97	1.27003	0.00954029	0.0398068	9.75279	3.28581	up
pmp000531	Phellamurin	C26H30O11	52589-11-4	37471.2	61490.1	37493.9	4360.5	4360.5	4360.5	1.26173	0.0358427	0.0867173	10.4311	3.38283	up
MWSslk154	Triethyl citrate	C12H20O7	77-93-0	10707.5	2933.5	7862.22	8454.17	5121.45	11562	0.32182	0.701734	0.762186	0.855419	-0.225297	insig
MWSslk209	Rhaponticin	C21H24O9	155-58-8	29807.3	14580.2	31994	2654.46	2654.46	2654.46	1.24211	0.0531149	0.112193	9.5916	3.26177	up
PD0201535	Molludistin 2''-O-rhamnoside	C27H30O13	-	11825.2	11825.2	11825.2	93493.8	89878.9	85741.5	1.27374	0.000825952	0.0141791	0.131824	-2.92331	down
Wdgp004832	pseudoyohimbine*	C21H26N2O3	84-37-7	20987	20987	20987	272434	275241	253296	1.27387	0.000784634	0.0137382	0.078606	-3.66922	down
Cmcp006011	Vincaleukoblastine;Vinblastine;VLB	C46H58N4O9	865-21-4	14360.7	7899.4	7886.91	8155.7	7856.19	7149.1	0.611887	0.393106	0.487843	1.30163	0.380319	insig
Zbsp004739	Chrysin-8-C-glucoside	C21H20O9	160880-89-7	27370.7	23688.2	24361.4	1750.64	1750.64	8753.21	1.13424	0.00446932	0.0284605	6.1545	2.62164	up
Zkep143847	6-Hydroxyluteolin 7-glucoside*	C21H20O12	-	3.11843e+07	2.91461e+07	2.86136e+07	1.69317e+06	1.69317e+06	1.69317e+06	1.27399	0.000784329	0.0137382	17.5104	4.13014	up
Sadp004689	4-{[4,5-dihydroxy-6-(hydroxymethyl)-3-[(3,4,5-trihydroxy-6-methyloxan-2-yl)oxy]oxan-2-yl]oxy}-3-methoxybenzoic acid	C20H28O13	-	23103	23103	23103	170876	180465	329845	1.25327	0.0581723	0.118851	0.101748	-3.29693	down
MWStz569	Cinnamtannin A2	C60H50O24	86631-38-1	145462	145462	145462	727311	953350	1.0625e+06	1.26516	0.0160809	0.0536615	0.159082	-2.65216	down
MWSHY0181	Vitexin	C21H20O10	3681-93-4	558709	505398	523975	40816.2	40816.2	40816.2	1.27386	0.00102113	0.0153232	12.9694	3.69704	up
pmp000413	Genistein 8-C-glucoside	C21H20O10	66026-80-0	535687	371626	476151	42926.1	42926.1	42926.1	1.26879	0.0128911	0.0472031	10.743	3.42532	up
MWStz376	Dehydrodiconiferyl alcohol 4-O-beta-D-glucopyranoside	C26H32O11	107870-88-2	21787.3	22538.5	21058.3	2393.44	2393.44	2393.44	1.27406	0.000484742	0.0112358	9.10601	3.18682	up
PDP151663	Resokaempferol 3-glucoside	C21H20O10	-	271787	272887	403678	18811.8	18811.8	18811.8	1.26879	0.0210048	0.0631951	16.8042	4.07075	up
PD0024499	(E)-12,13-dihydroxyoctadec-2-enoic acid	C18H34O4	-	16841	23482.4	14427.6	13600.8	12749.8	15263.5	0.816921	0.243109	0.339732	1.31568	0.395812	insig
Wdgp004433	alstoscholarisine C*	C21H26N2O3	-	179984	227404	300295	14696.6	14696.6	14696.6	1.26715	0.0241197	0.0681506	16.0509	4.00458	up
PDP004292	6-Hydroxyluteolin 6-rhamnoside	C21H20O11	-	22890.2	22890.2	22890.2	284005	310237	271259	1.27351	0.00186108	0.0201985	0.079342	-3.65577	down
Lhjp111605	Dehydroxypaederosidic Acid	C18H24O11S	-	5368.93	5368.93	5368.93	127166	146943	152516	1.27365	0.00314421	0.0244928	0.0377539	-4.72723	down
PD1006471	α-kamlolenic acid	C18H30O3	-	17362	25995.5	26664.6	4401.71	10273.9	9804.78	1.11101	0.0183659	0.0582143	2.86033	1.51618	up
Qajp005810	Gitoxigenin-glucose-glucoside	C35H54O15	-	10419.8	19034.8	12452.5	2083.96	2083.96	2083.96	1.25197	0.044673	0.0998814	6.70313	2.74484	up
Wbmp007967	Vitexifolin F	C22H36O4	-	25393.9	38789.5	36771.9	34614.9	44939.9	59577.6	0.773487	0.219737	0.312123	0.725606	-0.462742	insig
Qamp005659	20,21-Dihydroxypregna-4,6-dien-3-one	C21H30O3	-	25587.6	19571.3	38165.2	2106.08	2106.08	2106.08	1.25962	0.04265	0.0972126	13.1878	3.72114	up
pmp001070	6''-O-Trans-Sinapoylgenipin gentiobioside	C34H44O19	1421493-47-1	34491	26698.3	33400.3	5339.66	5339.66	5339.66	1.26884	0.00854202	0.0375787	5.90485	2.5619	up
MWStz152	2-(Acetylamino)-3-phenyl-2-propenoic acid	C11H11NO3	5469-45-4	34546.7	36250	6245.27	6245.27	32928.6	31226.4	0.0500484	0.873176	0.89928	1.09434	0.130064	insig
Lmnp002413	Luteolin-6-C-glucoside-7-O-rhamnoside	C27H30O15	-	14025.6	14025.6	14025.6	106134	95412.7	316767	1.2132	0.158494	0.245209	0.08118	-3.62273	down
MWSHY0092	Eriocitrin	C27H32O15	13463-28-0	10603.3	10603.3	10603.3	100985	99430	218321	1.24885	0.0819093	0.150047	0.0759666	-3.71849	down
Lmsp004670	Kaempferol-3-O-glucoside-7-O-rhamnoside*	C27H30O15	2392-95-2	454377	454377	454377	4.2539e+06	4.55968e+06	6.84214e+06	1.26545	0.0281427	0.0735439	0.0870692	-3.52169	down
PDP151614	6-Hydroxyluteolin 7-rhamnoside	C21H20O11	-	8630.88	8630.88	8630.88	79798.8	168993	96762	1.25449	0.0599983	0.121386	0.0749309	-3.73829	down
Lmmp002995	Quercetin-7-O-(2''-malonyl)glucosyl-5-O-glucoside	C30H32O20	-	739440	1.01453e+06	734489	125259	125259	125259	1.2663	0.0168304	0.0555563	6.62215	2.7273	up
Lhjp110314	Allamcin	C13H14O5	-	43081.6	45978.7	41520.1	4704.01	4704.01	4704.01	1.27381	0.00113006	0.0158858	9.25312	3.20994	up
Qmyp101315	2-(1',2'-Dihydroxy-1'-methylethyl)-6,10-dimethyl-9-hydroxy-spirodec-6-en-8-on	C15H24O4	-	51439.8	35224.7	69705.1	2212.06	2212.06	2212.06	1.2641	0.0375873	0.0890015	23.5632	4.55846	up
WapTKC012007	13-Methyl-8,11,13-Podocarpatriene-2,3-diol	C18H26O2	1801444-77-8	17517.2	24954.3	18161.2	9514.82	3596.69	10939.3	1.03181	0.0204932	0.0620377	2.52102	1.33401	up
Zbqp003309	Asp-Ile-Leu	C16H29N3O6	-	8740.95	19400.1	11273.4	12940	7900.06	33643.3	0.254951	0.601459	0.677021	0.72342	-0.467094	insig
MWSslk146	4'-O-Glucosylvitexin	C27H30O15	38950-94-6	32260.8	54163	30896.9	4421.74	4421.74	4421.74	1.25686	0.0441317	0.0991241	8.84424	3.14474	up
Hmlp003129	Matairesinol	C20H22O6	580-72-3	3787.92	12005	10424	230044	169531	200024	1.24101	0.0072935	0.0341761	0.0437241	-4.51543	down
Lmhp010757	LysoPE 20:2	C25H48NO7P	-	14921.7	15948.9	11525.1	19329.8	26130.8	17913.1	1.01109	0.0916924	0.162876	0.66898	-0.579966	insig
MW0015472	9-Nitrooleic acid	C18H33NO4	-	100401	90650.1	43744.5	98138	75834.7	54177.5	0.00669731	0.923726	0.941039	1.02913	0.0414237	insig
Safp023654	PAz-PC	C33H64NO10P	117205-52-4	4697.81	9009.14	6547.94	12440.5	11511.6	17926.2	1.08064	0.0477255	0.104322	0.48366	-1.04794	down
Rfp04553	Luteolin 7-[6''-(3-hydroxy-3-methylglutaryl)glucoside]	C27H28O15	-	265164	95386.3	128635	91800.6	48980.3	9796.06	0.894334	0.149086	0.23331	3.24874	1.69988	insig
WapTKC212157	3alpha,12alpha-Dihydroxy-5beta-chol-6-enoate	C24H38O4	-	3593.44	3593.44	3593.44	34560.7	30133.5	29752.1	1.27285	0.00304797	0.0242539	0.114142	-3.13109	down
Zbjp002681	1,7-bis(4-hydroxy-3-methoxyphenyl)hept-1-ene-3-ol	C21H26O5	-	6137.14	6137.14	6137.14	43853.8	50414.4	51801.4	1.27285	0.00330118	0.024756	0.126046	-2.98798	down
Sasp008620	Mono(2-ethyl-5-hydroxyhexyl) phthalate*	C16H22O5	40321-99-1	1823.08	1823.08	9115.41	45431	64586.1	45700.3	1.18575	0.00961062	0.0398068	0.0819534	-3.60905	down
Ymjm000065	5-Epivibsanin G*	C25H36O6	-	28635.5	32786.8	45416.2	14430.2	19206	16009.2	1.17324	0.0545183	0.113781	2.15203	1.1057	up
Zmsp105190	Batatasin IV	C15H16O3	60347-67-3	13095.7	50595	16779.2	11049.2	9403.12	27797.7	0.49129	0.480058	0.570011	1.66777	0.737918	insig
YC512112	Anabasine-glucoside	C16H24O5N2	-	22542	11996.9	16968	17285	14644.6	13740.5	0.293349	0.597052	0.673067	1.1278	0.173516	insig
WapTKC041396	11-Acetoxycyclofarnesa-4,8,10-Trien-15-al	C17H24O3	109326-05-8	14794.8	11354.5	18101.9	22510.9	12401.3	31414.1	0.643929	0.311809	0.404822	0.667174	-0.583866	insig
Hmlp008487	Blumenol C	C13H22O2	36151-02-7	35334.5	29195.9	29427.9	20621.6	25483.4	21098	1.11855	0.0271692	0.0722624	1.39813	0.483493	insig
Wcjp002598	8-Hydroxyquinoline	C9H7NO	148-24-3	200046	235772	215127	249567	294152	300770	1.10112	0.0355996	0.0862144	0.770816	-0.375542	insig
WaTKp10515	2-Ethynylbenzaldehyde	C9H6O	38846-64-9	7935.64	1587.13	1587.13	15499.3	16334.7	10454.6	1.05371	0.0214019	0.0633765	0.262716	-1.92842	down
MWS0722	Cotinine N-Oxide	C10H12N2O2	36508-80-2	60763.8	67413.5	33158.2	5087.99	5087.99	5087.99	1.25145	0.0433945	0.0981013	10.5697	3.40186	up
Lhjp110323	β-dihydroplumiericin	C15H16O6	-	1674.71	1674.71	14012.7	18653.5	8373.57	11034.1	0.821293	0.255669	0.350842	0.456164	-1.13238	insig
MWS201480	Tyr-Ala	C12H16N2O4	730-08-5	37001.6	36828.3	26336.3	18823.4	17596.4	18141.3	1.18948	0.0485356	0.105621	1.83585	0.876451	insig
pma0214	6-C-Methylquercetin-3-O-glucoside*	C22H22O12	-	53845.8	53845.8	53845.8	365308	372586	784467	1.24274	0.0819554	0.150047	0.10611	-3.23637	down
Cmcp003470	Tetrahydroalstonine	C21H24N2O3	6474-90-4	3484.85	9240.55	11620.3	4661.5	10377.4	6930.15	0.0553526	0.801948	0.841874	1.10818	0.148196	insig
Zmqp002952	Delphinidin-3-O-rutinoside-7-O-glucoside	C33H41O21+	-	14362.8	14362.8	14362.8	96900.8	192118	162367	1.25479	0.0401474	0.0932579	0.0954583	-3.38899	down
pmp001309	6-Hydroxykaempferol-7-O-glucoside*	C21H20O12	-	2.46349e+07	2.60972e+07	1.93841e+07	3.87683e+06	3.87683e+06	3.87683e+06	1.26765	0.0107541	0.0420871	6.02866	2.59184	up
Qaxp004683	Arillatose B	C22H30O14	137941-45-8	23655.7	4265.71	4265.71	64827.7	4265.71	55243.7	0.630714	0.238786	0.335095	0.25887	-1.9497	insig
Lmcp003788	Isotamarixin*	C22H22O12	-	127082	184348	68761.1	13752.2	13752.2	13752.2	1.23072	0.077256	0.143987	9.21528	3.20403	up
Lazp002140	Luteolin 7-rutinoside-4'-glucoside	C33H40O20	-	9681.49	9681.49	9681.49	86250.4	48407.4	796680	1.08377	0.341968	0.435021	0.0311857	-5.00297	down
Wdgp103553	Ervatamine D	C21H26N2O3	-	770.232	16839.5	770.232	14458.7	3851.16	6685.78	0.611968	0.744896	0.79356	0.735327	-0.443542	insig
Hmcp001489	Isorhamnetin-3-O-(2''-O-glucosyl)galactoside-7-O-glucoside	C34H42O22	-	5246.39	9866.55	13050.3	10543	7897.49	6582.98	0.149818	0.708853	0.767872	1.12547	0.170534	insig
Lazp005033	Divanillyltetrahydrofuran*	C20H24O5	-	61545.4	116522	48054	80184.4	52507.4	49190.7	0.344053	0.571436	0.651624	1.24323	0.314092	insig
Zbzp002804	Feruloylagmatine	C15H22N4O3	-	16204.2	28008.4	4574.26	25173.8	38234.1	13491.6	0.564143	0.395025	0.489976	0.634423	-0.656482	insig
Lssp210422	Genistein	C15H10O5	446-72-0	12341.1	12877.9	20314.9	1369.83	1369.83	1369.83	1.26307	0.0330162	0.0819044	11.0802	3.46991	up
Smcp000882	N-benzoyl-2-aminoethyl-β-D-glucopyranoside	C15H21NO7	-	1850.28	1850.28	1850.28	17182.6	21092.6	18039.6	1.27236	0.00488126	0.0289567	0.0985682	-3.34273	down
Lcsp001671	2-Oxoindole-3-acetate	C10H9NO3	2971-31-5	10982.3	16946.4	21188.3	37004.6	27804.7	27388.5	1.06163	0.0292913	0.0752626	0.532734	-0.908512	insig
Wdgp003480	Ervatamine G	C22H28N2O3	-	5074.43	5074.43	25372.1	5074.43	95300.6	85802.8	0.680111	0.217208	0.309069	0.190791	-2.38994	insig
Lmpp003255	Delphinidin-3-O-(6''-O-feruloyl)glucoside	C31H29O15+	-	719967	693183	732039	118565	118565	118565	1.27403	0.000370288	0.00992101	6.03095	2.59239	up
Rfp05968	3,4-bis(((E)-3-(3,4-dihydroxyphenyl)acryloyl)oxy)-1-hydroxy-5-(((E)-3-(4-hydroxy-3-methoxyphenyl)acryloyl)oxy)cyclohexane-1-carboxylic acid	C35H32O15	-	1795.01	1795.01	1795.01	16882.5	16308.4	8975.04	1.24764	0.0405067	0.0940032	0.12771	-2.96905	down
Wdgp002750	Voachalotine	C22H26N2O3	664-25-5	9561	7438.46	8499.73	7498.65	14838.8	42286.7	0.715949	0.343096	0.436181	0.394577	-1.34162	insig
MW0150834	His-Arg-Gly	C14H24N8O4	-	4.76612e+06	6.29041e+06	5.26672e+06	2.08157e+07	1.95421e+07	2.3992e+07	1.26083	0.00343267	0.0255207	0.253664	-1.97901	down
Lmgp005640	Isorhamnetin-3-O-Galactoside; Cacticin	C22H22O12	6743-92-6	234100	247748	207814	171784	175164	295326	0.332493	0.740039	0.790797	1.07378	0.102698	insig
PD0216980	Penarine C	C15H20O3	-	120097	60078.3	70790.9	12015.7	12015.7	63962.3	0.947871	0.0988212	0.172286	2.8521	1.51202	insig
Latp002963	5-Acetonyl-6-glucosyl-7-hydroxy-2,6-methylchromone	C19H22O10	-	40773.4	46427.6	36467.7	4175.29	4175.29	4175.29	1.27191	0.0060052	0.0317317	9.87307	3.3035	up
WapTKC036842	2-Hydroxy-4(15),11(13)-Eudesmadien-12,8-olide O-β-D-Glucopyranoside	C21H30O8	435317-94-5	52984.2	36030.4	60566.1	5367.04	5367.04	5367.04	1.26159	0.0255593	0.0706418	9.29008	3.21569	up
pma0702	N1,N8-Bis(sinapoyl)spermidine	C29H39N3O8	-	45218	38848.3	53939.7	5881.53	5881.53	5881.53	1.26879	0.0116784	0.0443513	7.82143	2.96743	up
mws2186	Avicularin*	C20H18O11	572-30-5	19990.9	24834.7	32981.7	40531.1	28553.8	34587.9	0.819907	0.168749	0.256379	0.750508	-0.414061	insig
MWStz593	Gossypetin 8-O-glucoside	C21H20O13	652-78-8	105293	158109	95015.4	17277.8	17277.8	17277.8	1.25786	0.0346844	0.084838	6.91478	2.78968	up
Zmdp000976	S-(2-Carboxypropyl)cysteine	C7H13NO4S	6852-42-2	13915.3	13370.1	14293.9	25103.2	27580.5	27397.4	1.26691	0.00173488	0.0192554	0.519215	-0.945595	insig
pmp000103	Arecatannin A2	C60H50O24	79763-29-4	1.23929e+06	1.5968e+06	1.29972e+06	104685	566568	523426	1.01553	0.00738392	0.0343498	3.46185	1.79155	up
MWSmce275	5-Hydroxy-1-tetralone	C10H10O2	28315-93-7	98398.7	42206.7	76203.4	8441.34	8441.34	8441.34	1.23857	0.0597252	0.121034	8.56139	3.09785	up
Wcgp005257	Setulosopterosin	C14H18O5	-	163007	131491	121337	29230.9	20071.9	12335	1.23124	0.00538287	0.0300605	6.74643	2.75413	up
MW0148074	Cys-Trp-Ala	C17H22N4O4S1	-	569169	457797	446215	990993	1.02686e+06	1.43819e+06	1.20999	0.0362978	0.0873003	0.426263	-1.23019	down
Sasp004188	Loliolide beta-D-glucopyranoside	C17H26O8	-	10306.3	10306.3	10306.3	79917.7	103156	117492	1.26835	0.0145134	0.050283	0.102869	-3.28112	down
Lmlp001436	3,4-Dihydroxyphenylpropanoate	C9H10O4	1078-61-1	38075.6	22585.8	22523.1	34176.6	27450.4	33328.5	0.501178	0.539294	0.625331	0.876037	-0.190936	insig
Wbtp004753	1,2,3,7,8-pentahydroxy-6-methylanthracene-9,10-dione*	C15H10O7	-	17945.9	17945.9	17945.9	154730	17945.9	238085	0.897765	0.204898	0.296732	0.131069	-2.93161	insig
MWSprf134	Plantagoside	C21H22O12	78708-33-5	21755.7	21755.7	21755.7	142011	108779	429546	1.18909	0.181712	0.270486	0.0959336	-3.38182	down
Qmhp090808	18-Demethylparaensidimerin C	C29H28N2O4	-	21756	13998.6	16931.7	11204	22224.1	18933.2	0.0753128	0.979705	0.98292	1.00621	0.00892629	insig
PDP004316	Kaempferol 3-rhamnoside-(1->2)-rhamnoside*	C27H30O14	-	1.17822e+06	1.48741e+06	886887	109520	109520	547601	1.08449	0.0157815	0.0532437	4.63387	2.21222	up
Lmtp004915	3,5-Dihydroxy-3',4'-diacetoxylstilbene-3-O-glucoside	C24H26O11	-	14875.5	22644.6	2975.1	329609	222185	540807	1.19202	0.0638915	0.126149	0.0370631	-4.75387	down
Lasp002993	Isobavachalcone glucoside	C26H30O9	-	107067	100706	113246	25306.2	37815.2	38200.7	1.2386	0.00022345	0.00756954	3.16831	1.66371	up
Lcfp003124	CaffeoylOctopamineglucoside	C23H27NO10	-	51370.4	50256.3	40689.5	2642.99	2642.99	2642.99	1.2725	0.00567789	0.0309312	17.9489	4.16582	up
Qmjp080408	15-Hydroxysessilifol F	C21H34O4	-	30231.1	42019.3	35238	16231.2	27485.3	26749.3	0.951436	0.0688844	0.132984	1.5254	0.609186	insig
WapTKC007934	Majusanic Acid F	C20H28O3	1459730-89-2	9709.53	13850.8	9597.77	4457.86	7421.68	7048.19	1.03945	0.0560709	0.115934	1.75183	0.80886	insig
Lacp005171	3-(3'-Hydroxybutyl)-2,4,4-trimethylcyclohexa-2,5-dienone glucoside	C19H30O7	-	2840.31	2840.31	2840.31	2840.31	14826.6	39956.5	0.870386	0.273161	0.366586	0.147873	-2.75757	insig
Wcdp000970	Acetophenone	C8H8O	98-86-2	2426.81	2426.81	15983.3	12134	2426.81	23427.5	0.434093	0.495139	0.58536	0.548508	-0.866415	insig
Lmsp004521	1-O-Cinnamoyl-4,6-(S)-HHDP-β-D-glucose	C29H24O15	-	1695.6	1695.6	1695.6	19774.7	13193.8	12711.8	1.26315	0.027197	0.0722624	0.111356	-3.16674	down
PDP060686	6-hydroxysphingosine*	C18H37NO3	-	806812	940305	889735	345911	337469	328397	1.26846	0.00455776	0.0284605	2.60616	1.38193	up
Wasyqp6350	Dehydrophytosphingosine*	C18H37NO3	-	806812	940305	889735	345911	337469	328397	1.26846	0.00455776	0.0284605	2.60616	1.38193	up
mws0126	LysoPC 18:0	C26H54NO7P	19420-57-6	944239	832393	885927	1.01257e+06	1.24431e+06	1.35702e+06	1.08124	0.0773205	0.143987	0.736754	-0.440744	insig
Lamp006291	Aglacin H	C23H28O8	-	28117.6	28847.5	25728.3	2504.67	2504.67	2504.67	1.27371	0.00140991	0.0173039	11.0052	3.46011	up
MWSmce184	Ethyl 3-coumarincarboxylate	C12H10O4	1846-76-0	17074.1	7964.27	13192.6	1487.51	1487.51	1487.51	1.24578	0.0508258	0.108957	8.56709	3.09881	up
Hmzp007128	Sesaminol	C20H18O7	74061-79-3	5317.02	5202.34	9820.67	11571.8	16668.2	17133.2	1.10036	0.0245042	0.0689	0.448284	-1.15752	down
Lmhp010162	LysoPE 17:0	C22H46NO7P	-	10307.2	14035.7	10063.4	10260	14099.7	13051.3	0.368063	0.592396	0.669903	0.919683	-0.120792	insig
Lmgp004784	Apiferol	C15H14O5	55167-29-8	2987.56	14937.8	2987.56	31309	19150.6	16188.3	0.993136	0.0683405	0.132248	0.313782	-1.67216	insig
pmf0291	4-Hydroxypyridine	C5H5NO	626-64-2	20586.5	19747.5	6970.15	18354.1	13514.6	1394.03	0.472781	0.52379	0.611937	1.42214	0.508059	insig
Walp004995	2-Aminododecane-1,3,4-triol	C12H27NO3	-	3455.08	3455.08	17275.4	3455.08	3455.08	3455.08	0.570618	0.42265	0.514073	2.33333	1.22239	insig
PD0743950	Kaempferol 3-apiosyl-(1->2)-alpha-L-rhamnoside-7-rhamnoside	C31H36O18	-	70528.7	64219.5	147573	7199.21	7199.21	7199.21	1.24698	0.0833459	0.151668	13.0719	3.70839	up
Yalp006139	3β-Hydroxypregna-5,17(20)-diene-16-one	C21H30O2	17401-12-6	9014.91	11526.5	9431.63	14205.2	18316.2	19247.8	1.1654	0.0256416	0.0707095	0.578974	-0.78843	insig
MWStz079	Aurantiamide acetate	C27H28N2O4	56121-42-7	15679.6	1235.76	1235.76	7383.38	1235.76	8672.91	0.240601	0.960706	0.968626	1.04968	0.0699493	insig
Zmjp008222	Gitoxigenin	C23H34O5	545-26-6	3179.79	3179.79	3179.79	45908.8	31291.1	40968.3	1.26911	0.0137667	0.0488715	0.080727	-3.6308	down
pmp000417	Daidzein-4'-O-glucoside	C21H20O9	-	1127.58	1127.58	15476.1	1127.58	16945.3	5637.92	0.298621	0.781186	0.824323	0.747813	-0.41925	insig
PDP198166	methyl indole-2 acetate	C11H11NO2	-	15148.7	8126.37	19437.9	1625.27	1625.27	1625.27	1.23709	0.0620428	0.124532	8.76016	3.13096	up
Qagp003587	N-Monocinnamoylputrescine	C13H18N2O	-	105961	12426.1	62130.5	128521	80604.6	104484	0.699076	0.240573	0.33683	0.575613	-0.796828	insig
PD0222792	(4R)-4-methyl-L-proline	C6H11NO2	23009-50-9	17391.1	17391.1	17391.1	86955.6	107049	108221	1.27032	0.00678616	0.0331515	0.17263	-2.53424	down
Zbqp003444	4-amino-5-oxo-5-(pentylamino)pentanoic acid	C10H20N2O3	-	3863.46	3863.46	3863.46	3863.46	19317.3	26247.8	0.898585	0.196864	0.286795	0.234488	-2.09242	insig
MWS201391	Asn-Ile	C10H19N3O4	438533-59-6	17913.2	27002.6	34971	17996.5	13399.7	14257.3	0.993051	0.137908	0.220328	1.74985	0.807232	insig
pme0489	N-Methylnicotinamide	C7H8N2O	114-33-0	2532.11	2532.11	2532.11	23785.6	18205	28420.1	1.26609	0.0193173	0.0601911	0.107886	-3.21242	down
Wcfp008156	8-[3-oxo-2-[(E)-pent-2-enyl]cyclopenten-1-yl]octanoic acid	C18H28O3	-	26501.6	15947.3	26956.6	10806.3	12102.2	10235.8	1.13866	0.075037	0.141621	2.09404	1.06629	up
MWS2910	5-Methyl-2'-deoxycytidine	C10H15N3O4	838-07-3	13690.2	21134.2	1780.7	14791.2	8903.5	28167.4	0.470625	0.560248	0.643063	0.705815	-0.502639	insig
pmp001194	Calystegin B2	C7H13NO4	127414-85-1	30079.9	207971	30079.9	329226	265426	294541	0.998929	0.0622223	0.124751	0.301544	-1.72956	insig
Lmpp003228	Petunidin-3-O-(6''-O-caffeoyl)glucoside	C31H29O15+	-	26138.4	58613	49987.5	5227.68	5227.68	5227.68	1.2408	0.0549954	0.114395	8.59137	3.10289	up
HJAP005	Laricitrin-3-O-glucoside	C22H22O13	39986-90-8	65227.6	76846.9	57425.2	2981.69	27016.7	2981.69	1.08145	0.00657985	0.0326456	6.0491	2.59672	up
Ymjm000068	Vibsanol A*	C25H36O6	-	45864.7	28921.2	34836.7	17955.1	17904.8	19719.1	1.17524	0.066285	0.12981	1.97237	0.979932	insig
Lahp002797	Methyl Orsellinate	C9H10O4	3187-58-4	21996.7	19465.1	10981.4	2196.28	2196.28	2196.28	1.2466	0.0443569	0.0994473	7.9594	2.99266	up
HJAP134	Pinocembrin-7-O-sophoroside	C27H32O14	-	9977.71	28085.1	6969.88	1393.98	1393.98	1393.98	1.19114	0.174953	0.263021	10.7684	3.42873	up
Lmgp003989	Dicaffeoylshikimic acid	C25H22O11	-	3826.31	3826.31	3826.31	19489.7	3826.31	61047.5	0.861812	0.290703	0.382702	0.136065	-2.87763	insig
Zblp002068	Cyanidin 3-O-glucoside	C21H21O11+	47705-70-4	90278.5	83736.9	82279.7	8009.37	8009.37	8009.37	1.27382	0.00100777	0.0153033	10.6665	3.41501	up
Zbqp003165	Ile-Trp	C17H23N3O3	13589-06-5	4081	14963.2	9495.02	816.2	816.2	816.2	1.21166	0.109465	0.186457	11.6553	3.54292	up
Zbsp004940	Isoscopoletin	C10H8O4	776-86-3	24789.5	24789.5	24789.5	446803	277644	216175	1.25528	0.0525688	0.111521	0.0790631	-3.66085	down
MWStz439	Kaempferol-3-O-(6''-Rhamnosyl-2''-Glucosyl)Glucoside (Camelliaside A)	C33H40O20	135095-52-2	3000.35	3000.35	3000.35	56146.9	50526.3	66748.7	1.2726	0.00744642	0.0344309	0.0519026	-4.26805	down
Zbkp003623	6-Tuliposide B	C11H18O9	-	2376.5	2376.5	2376.5	11882.5	19083.7	25018.9	1.24649	0.0503207	0.10854	0.127347	-2.97317	down
Zbsp003857	3'-O-Methyltricetin-5-O-glucoside*	C22H22O12	-	288986	182950	284467	7914.25	7914.25	7914.25	1.2693	0.0195055	0.0605462	31.8583	4.9936	up
Lmcp003402	Tamarixetin-3-O-glucoside (Tamarixin)	C22H22O12	27542-39-8	9041.94	45209.7	97307	9041.94	9041.94	9041.94	0.878595	0.24685	0.342893	5.58725	2.48214	insig
PDP065113	(7aS,7bS)-7a-hydroxy-3,6,6,7b-tetramethyl-2,2a,3,7-tetrahydro-1H-cyclobuta[e]inden-4-one	C15H22O2	-	11583.2	6391.07	10248.3	1076.3	1076.3	5381.5	1.03682	0.031464	0.0789343	3.74598	1.90534	up
MEDTP02401	Cyclocreatine	C5H9N3O2	-	23620.6	22781	23666	20630.3	16720.5	13709.1	1.03752	0.0842474	0.152984	1.37226	0.456557	insig
MWS1830	Ethylsalicylate	C9H10O3	118-61-6	44277.1	7506.01	7506.01	44786.9	47237.9	37530	0.887651	0.191103	0.280912	0.457637	-1.12772	insig
mws0032	Myricetin	C15H10O8	529-44-2	1701.96	8509.78	17366.6	17769.5	26735.4	36771.3	0.893114	0.0679666	0.131732	0.339317	-1.5593	insig
MWSmce521	Dobutamine	C18H23NO3	34368-04-2	2749.79	2749.79	13749	2749.79	2749.79	2749.79	0.570618	0.42265	0.514073	2.33333	1.22239	insig
Wdlp004145	caberoline	C22H28N2O4	-	2248.8	2248.8	2248.8	20649.4	22353.9	11244	1.24524	0.0444493	0.0995631	0.124364	-3.00736	down
Hmzp004605	Ladanetin-6-O-β-D-glucoside*	C22H22O11	-	223632	145025	182538	139524	151016	122336	0.898565	0.169488	0.257176	1.33501	0.416853	insig
Lmdp002901	2,6-Dihydroxy-4-isopropylphenyl-1-O-β-D-glucoside	C15H22O8	-	4190.38	4190.38	20951.9	53843.2	40557.4	43636	1.0986	0.00811569	0.0365754	0.212499	-2.23447	down
mws0736	Glycyl-leucine*	C8H16N2O3	869-19-2	45493.1	74071.5	124447	11942.5	24783.3	24639.1	1.1114	0.114178	0.193408	3.97639	1.99146	up
Cmbp005948	1-O-p-Hydroxycinnamoyl-3-O-caffeoylglycerol	C21H20O8	-	3932.9	3932.9	3932.9	27490.7	40725.3	19664.5	1.24504	0.0540193	0.113417	0.134259	-2.89691	down
Lmqp002170	Kaempferol 3-sophorotrioside	C33H40O21	80714-53-0	25519.5	12651	56755	1480.59	1480.59	1480.59	1.22002	0.147809	0.231655	21.371	4.41758	up
PD0458266	Luteolin 7-O-(6''-O-malonyl)-beta-D-diglucoside	C30H32O19	-	2071.74	2071.74	2071.74	12367.5	10358.7	67332.8	1.13281	0.273011	0.366586	0.0690128	-3.85699	down
Qmjp110216	N-[7'-(4'-Methoxyphenyl)ethyl]-2-methoxybenzamide*	C17H19NO3	-	1953.42	1953.42	1953.42	1953.42	9767.12	1953.42	0.567665	0.42265	0.514073	0.428571	-1.22239	insig
Zbkp003088	Norcodeine*	C17H19NO3	467-15-2	1953.42	1953.42	1953.42	1953.42	9767.12	1953.42	0.567665	0.42265	0.514073	0.428571	-1.22239	insig
pmp000607	1-desmethylaurantio-obtusin-2-O-β-D-glucoside	C22H22O12	-	42673.9	42673.9	42673.9	609869	586630	389094	1.26525	0.0201556	0.0614501	0.0807405	-3.63056	down
Zahp002452	phenylalanine betaine	C12H17NO2	56755-22-7	1868.58	11876.5	1868.58	1868.58	1868.58	1868.58	0.571271	0.42265	0.514073	2.7853	1.47783	insig
Lmrj002793	Cyclo(Phe-Glu)	C14H16N2O4	-	9616.63	1080.44	7720.84	19239.7	16776.9	5402.22	0.685035	0.213609	0.305426	0.444675	-1.16918	insig
PD0558547	Quercetin 3-O-(6'-malonyl-glucoside) 7-O-glucoside	C30H32O20	-	5929.13	5929.13	29645.6	31190.9	49283.2	63780.3	1.01487	0.0513205	0.109537	0.287713	-1.7973	down
Sasp003263	Nonaethylene glycol	C18H38O10	3386-18-3	70728.8	68250	96540.6	3151.52	15757.6	3151.52	1.17963	0.00690068	0.0333457	10.676	3.4163	up
Cmsp008043	Dihydropinosylvin methyl ether	C15H16O2	17635-59-5	1187.32	1187.32	1187.32	1187.32	1187.32	31470.1	0.574776	0.42265	0.514073	0.105244	-3.24819	insig
Hmmp001541	3-(3',5'-Dimethoxy-4'-hydroxy-benzylidene')-2-indolinone	C17H15NO4	-	26264	30876	16078.1	3215.61	3215.61	3215.61	1.25014	0.0400233	0.093058	7.58986	2.92407	up
MWSHY0203	(+)-Catechin	C15H14O6	154-23-4	61406.9	61406.9	61406.9	315318	307035	450156	1.26248	0.023676	0.0674174	0.171766	-2.54148	down
Zbsp004450	3'-O-Methyltricetin-7-O-glucoside*	C22H22O12	-	99549.8	194889	128187	19910	19910	19910	1.24889	0.0504277	0.108545	7.07562	2.82286	up
pmb3081	Glucaric acid-1-Phosphate	C6H11PO11	-	2.8119e+06	3.40791e+06	2.65959e+06	2.56146e+06	2.56509e+06	2.5606e+06	0.864421	0.223893	0.317105	1.1551	0.208012	insig
pme0109	Methyldopa anhydrous	C10H13NO4	555-30-6	3320.08	3320.08	3320.08	3320.08	23784.3	28954.6	0.901917	0.188591	0.277553	0.177674	-2.49269	insig
mws2108	Cryptochlorogenic acid (4-O-Caffeoylquinic acid)*	C16H18O9	905-99-7	2.36398e+07	2.71654e+07	2.80944e+07	4.62633e+07	5.29658e+07	5.91938e+07	1.23524	0.0116015	0.0443188	0.498032	-1.00569	down
WaYn003084	Guaiacylglycerol 8-O-(1''-O-Glucosyl)Vanillic Acid Ether	C24H30O13	-	300085	327259	326259	102990	78471.7	97511.2	1.26149	5.25669e-05	0.00409604	3.41827	1.77327	up
mws1417	Indole-3-carboxylate*	C9H7NO2	771-50-6	219485	277165	219386	55501.2	43995.5	126736	1.12526	0.00882922	0.0383863	3.16505	1.66223	up
MWSprf135	(15Z)-Tetracosenoic acid	C24H46O2	506-37-6	39053.6	40269.9	42146.8	34956.5	36430.3	39043.8	0.984872	0.0745183	0.140859	1.09997	0.137464	insig
mws1389	Oleanolic acid	C30H48O3	508-02-1	2510.95	2091.42	3031.69	4773.07	13312.1	15426.1	1.11376	0.116858	0.195776	0.227806	-2.13413	down
pmn001610	Eicosadienoic acid*	C20H36O2	5598-38-9	51907.1	59711	56442.3	61760.3	61843.4	70593.6	0.979838	0.0824283	0.150687	0.865411	-0.208543	insig
pme3163	Sedoheptulose 7-phosphate	C7H15O10P	2646-35-7	2.8119e+06	3.40791e+06	2.65959e+06	2.56146e+06	2.56509e+06	2.5606e+06	0.864421	0.223893	0.317105	1.1551	0.208012	insig
MWSmce148	(-)-Quebrachitol	C7H14O6	642-38-6	16396.4	15933.5	18177	10015.5	16211.2	18433.7	0.474936	0.524287	0.612083	1.13091	0.177483	insig
Waptp00696	1,5-Anhydro-D-fructose	C6H10O5	75414-43-6	441297	261219	443626	289528	269391	457628	0.302032	0.637742	0.706165	1.12748	0.173108	insig
Lmfp000418	Trehalosamine	C12H23NO10	-	63844.4	86859.3	61437	65726.6	59534.3	69453.7	0.385823	0.556654	0.639677	1.0895	0.12366	insig
Wmzn000227	2,2-Dimethylsuccinic acid	C6H10O4	597-43-3	26145.1	36388	28335.5	11479	19252.3	12143.5	1.14162	0.0175167	0.0572673	2.11939	1.08365	up
mws0344	D-Xylonate	C5H10O6	526-91-0	1.64133e+06	2.08244e+06	1.88412e+06	1.62837e+06	1.55528e+06	2.10857e+06	0.325036	0.652886	0.72	1.05964	0.0835803	insig
mws5038	Palatinose*	C12H22O11	13718-94-0	1.42785e+07	1.45949e+07	1.22522e+07	1.55433e+07	1.22379e+07	1.11885e+07	0.335091	0.663975	0.729244	1.05532	0.0776824	insig
Lmsn000381	beta-Maltose*	C12H22O11	69-79-4	1.42785e+07	1.45949e+07	1.22522e+07	1.55433e+07	1.22379e+07	1.11885e+07	0.335091	0.663975	0.729244	1.05532	0.0776824	insig
MWS1983	Maltitol	C12H24O11	585-88-6	312351	292805	343002	288161	341514	270950	0.397864	0.576047	0.654745	1.05278	0.0742005	insig
ML10171848	D-Arabinono-1,4-lactone	C5H8O5	2782-09-4	229563	220961	228362	179213	221527	253188	0.284928	0.73619	0.787717	1.03817	0.054036	insig
mws0889	D-Threonate	C4H8O5	3909-12-4	470377	503710	538787	475114	481054	508208	0.425565	0.519673	0.608191	1.03312	0.0470068	insig
Lmbn000198	3-Dehydro-L-threonate	C4H6O5	-	1.71016e+07	1.58876e+07	1.59674e+07	1.61262e+07	1.48863e+07	1.64764e+07	0.464751	0.476984	0.567463	1.03091	0.0439126	insig
Wamxn00739	Methyl Alpha-D-Galactopyranoside	C7H14O6	-	1.26662e+07	1.18864e+07	1.33932e+07	1.13261e+07	1.08834e+07	1.08288e+07	1.12052	0.0507331	0.108854	1.14854	0.199805	insig
Safn000221	UDP-D-galactose	C15H24N2O17P2	-	26891.9	20352.3	24628	28371	28488.7	25596.1	0.795131	0.199988	0.290172	0.871644	-0.198189	insig
pme0516	myo-Inositol	C6H12O6	87-89-8	250853	273030	243792	294484	154574	314710	0.138393	0.98187	0.984284	1.00511	0.00736003	insig
Zmyn000230	2-Dehydro-3-deoxy-L-arabinonate	C5H8O5	-	288683	265617	241146	256694	273903	288569	0.312265	0.660732	0.726686	0.971043	-0.0423935	insig
Hmqp000191	6F-alpha-D-Galactosylsucrose	C18H32O16	470-57-5	117649	66452.4	130539	102059	105450	119730	0.228616	0.853025	0.883735	0.961501	-0.0566398	insig
Walbn00444	6''-Carboxyraffinose	C18H30O17	104880-42-4	445355	302826	311561	422386	341090	343872	0.241816	0.784072	0.825944	0.957009	-0.0633957	insig
mws0267	D-Glycerate	C3H6O4	473-81-4	125593	101819	131461	107334	135580	136256	0.308817	0.634124	0.703113	0.946472	-0.0793684	insig
Wbmn00859	vitelignin A	C20H16O8	-	94835.2	55630.8	85179.2	1.11365e+06	836526	943797	1.2613	0.00721007	0.0339804	0.0814261	-3.61836	down
Walbn00312	Octose*	C8H16O8	6291-04-9	920186	944473	943964	915488	1.06055e+06	1.06393e+06	0.775339	0.253919	0.350303	0.923899	-0.114192	insig
Lcfn121077	1,3,4,5,6,7,8-heptahydroxyoctan-2-one*	C8H16O8	-	920186	944473	943964	915488	1.06055e+06	1.06393e+06	0.775339	0.253919	0.350303	0.923899	-0.114192	insig
mws0264	alpha,alpha-Trehalose*	C12H22O11	99-20-7	1.11131e+07	9.61279e+06	8.38373e+06	1.11468e+07	9.26112e+06	1.12694e+07	0.498256	0.451215	0.540221	0.918941	-0.121955	insig
Walbn00429	Malic acid-1-O-glucopyranoside	C10H16O10	-	98212.8	92217.2	75567	106558	127555	124967	1.07349	0.0305796	0.0774303	0.740774	-0.432895	insig
pme0519	Sucrose*	C12H22O11	57-50-1	1.11131e+07	9.61279e+06	8.38373e+06	1.11468e+07	9.26112e+06	1.12694e+07	0.498256	0.451215	0.540221	0.918941	-0.121955	insig
mws1080	alpha-D-Galactosyl-(1->3)-1D-myo-inositol	C12H22O11	3687-64-7	1.97495e+07	2.0683e+07	1.96431e+07	2.01637e+07	2.14462e+07	2.38054e+07	0.806736	0.231968	0.326651	0.918373	-0.122849	insig
Zamn00402	sorbose*	C6H12O6	3615-56-3	384756	330164	340979	329809	333454	487092	0.326026	0.612612	0.687046	0.917889	-0.123608	insig
MWSmce576	D-Glucose*	C6H12O6	50-99-7	384756	330164	340979	329809	333454	487092	0.326026	0.612612	0.687046	0.917889	-0.123608	insig
Lmbn000193	2-Hydroxy-3-oxopropanoate*	C3H4O4	2480-77-5	70022.4	71506.1	57585.8	66200.8	68803	66700.8	0.157904	0.86415	0.891994	0.987158	-0.0186465	insig
ML10172161	Hydroxypyruvate*	C3H4O4	1113-60-6	70022.4	71506.1	57585.8	66200.8	68803	66700.8	0.157904	0.86415	0.891994	0.987158	-0.0186465	insig
pme3351	L-2-Aminoadipate 6-semialdehyde	C6H11NO3	1962-83-0	50832.1	54049.7	47306.4	38405.5	31592	33857.2	1.19969	0.00449888	0.0284605	1.4654	0.55129	insig
MWS4471	N-Alpha-Acetyl-L-Asparagine	C6H10N2O4	4033-40-3	48663.2	65430.3	51338	25195.9	29198.6	31416.7	1.20498	0.0259558	0.0709735	1.92785	0.946995	insig
Wayn000597	Citric acid-1-O-diglucoside	C18H28O17	-	32254.3	26166.4	28114.9	42388.6	26494.9	43026.9	0.729775	0.254168	0.350448	0.773257	-0.37098	insig
Zmgn000216	2-Hydroxyethylphosphonate	C2H7O4P	22987-21-9	193707	153553	183195	63717	74189.5	83656.7	1.23762	0.00525374	0.0296782	2.39415	1.25951	up
ML10176345	3-Dehydroshikimate	C7H8O5	2922-42-1	26280.7	36686.6	21673.8	61842.2	60290.7	87139.9	1.17388	0.0242368	0.0682987	0.404454	-1.30595	down
pme0257	Uracil	C4H4N2O2	66-22-8	45375.5	31226.8	22528.5	31827	36981.4	57398.5	0.541787	0.42991	0.521348	0.785463	-0.348385	insig
mws1164	D-Fructose*	C6H12O6	57-48-7	384756	330164	340979	329809	333454	487092	0.326026	0.612612	0.687046	0.917889	-0.123608	insig
Lmmn000214	Solatriose	C18H32O15	528-40-5	58281.4	86625.2	65249.7	80830.9	76923.5	76253.5	0.575606	0.450414	0.539824	0.898074	-0.155094	insig
mws0154	Shikimate	C7H10O5	138-59-0	34397.6	25960.3	27905.4	102279	97113.6	107718	1.26198	6.61149e-05	0.00443667	0.287399	-1.79887	down
Lcsn000415	3-Deoxy-D-glycero-D-galacto-non-2-ulopyranosonate	C9H16O9	153666-19-4	695260	681723	715279	1.13311e+06	928359	850783	1.12336	0.0813437	0.149329	0.718433	-0.477074	insig
Cmmn012461	Dehydroabietic acid	C20H28O2	1740-19-8	95644.4	205790	998754	289413	98867.7	92765.9	0.502226	0.440042	0.531527	2.70283	1.43447	insig
MWS2417	3-Hydroxymandelate	C8H8O4	17119-15-2	20276.9	23481.6	26319.2	19370.7	33678	21099.4	0.10343	0.799905	0.84009	0.945105	-0.0814542	insig
MWSHC2022	Glucosyringic acid	C15H20O10	33228-65-8	9.47017e+06	9.78733e+06	8.20227e+06	1.12309e+07	1.11525e+07	1.28922e+07	1.10771	0.0260613	0.0709735	0.778436	-0.361349	insig
Zmsn003194	Secologaoside	C16H22O10	-	45804.3	63100.9	47901.1	122842	133327	174828	1.22466	0.01987	0.060998	0.363822	-1.4587	down
MWStz373	Gardoside	C16H22O10	54835-76-6	45804.3	63100.9	47901.1	122842	133327	174828	1.22466	0.01987	0.060998	0.363822	-1.4587	down
Zmhn001926	1-O-Salicyloyl-β-D-glucose*	C13H16O8	60517-74-0	884931	895912	986265	839953	937334	996938	0.0163672	0.968398	0.974373	0.997434	-0.0037063	insig
Hmtn001302	Glucosyloxybenzoic acid*	C13H16O8	-	884931	895912	986265	839953	937334	996938	0.0163672	0.968398	0.974373	0.997434	-0.0037063	insig
Wasdn02417	3-hydroxybenzoyl-β-D-glucose*	C13H16O8	-	884931	895912	986265	839953	937334	996938	0.0163672	0.968398	0.974373	0.997434	-0.0037063	insig
WaYn002313	Homosyringic Acid 4'-O-Glucoside	C16H22O10	-	45804.3	63100.9	47901.1	122842	133327	174828	1.22466	0.01987	0.060998	0.363822	-1.4587	down
mws1333	Melibiose	C12H22O11	585-99-9	4.58385e+06	3.02774e+06	3.95984e+06	4.49922e+06	4.30875e+06	4.63686e+06	0.708069	0.299812	0.393845	0.860659	-0.216486	insig
mws0437	L-Arabitol*	C5H12O5	488-82-4	59045.7	36023.2	39800.8	54315.2	45109.6	57696.1	0.580911	0.424626	0.515963	0.858382	-0.220309	insig
Zmyn000155	N-Acetylornithine	C7H14N2O3	6205-08-9	817266	876112	852628	1.01351e+06	891796	1.01625e+06	1.04496	0.0764709	0.143175	0.871453	-0.198504	insig
Safn000198	2-Methyl-d-erythritol 2,4-cyclodiphosphate(2,4,7-trihydroxy-6-(hydroxymethyl)-6-methyl-1,3,5,2,4-trioxadiphosphocane 2,4-dioxide)	C5H12O9P2	143488-44-2	21803	25375.9	18801.7	19982.4	18965.7	28010.9	0.0329216	0.929553	0.944958	0.985387	-0.0212376	insig
mws0724	8-Hydroxyguanosine	C10H13N5O6	3868-31-3	43328.3	45973.8	35506.6	41180.4	33154.6	43684	0.303971	0.639107	0.707356	1.05753	0.0806985	insig
Rn00864	dGMP	C10H14N5O7P	902-04-5	942579	973018	993267	975046	1.22565e+06	1.31541e+06	0.900105	0.182933	0.271488	0.827296	-0.273524	insig
MWS3036	3-Hydroxyglutaric acid	C5H8O5	638-18-6	229563	220961	228362	179213	221527	253188	0.284928	0.73619	0.787717	1.03817	0.054036	insig
Hmlp000229	Dambonitol	C8H16O6	523-94-4	127226	167735	134319	176002	156373	173037	0.860484	0.168449	0.256236	0.849365	-0.235544	insig
Sadn001319	2-(2-ethoxyethoxy)acetic acid	C6H12O4	-	229563	220961	228362	179213	221527	253188	0.284928	0.73619	0.787717	1.03817	0.054036	insig
mws0576	(R)-3-Hydroxybutanoate	C4H8O3	300-85-6	1.18457e+06	1.04038e+06	1.08757e+06	1.12238e+06	1.09521e+06	980389	0.384203	0.564009	0.646167	1.03582	0.0507717	insig
Zmgn000447	3-Phospho-D-glycerate	C3H7O7P	820-11-1	2.3892e+06	2.07036e+06	2.15444e+06	1.62498e+06	1.90284e+06	2.07803e+06	0.901055	0.114742	0.193581	1.17984	0.238587	insig
pme1975	Malonate	C3H4O4	141-82-2	1.20231e+06	1.02342e+06	1.09249e+06	1.21509e+06	1.21033e+06	1.23736e+06	0.932163	0.155154	0.240957	0.905932	-0.142526	insig
mws2125	Phosphoenolpyruvate	C3H5O6P	138-08-9	34009.7	38824.1	35597.9	21906.9	27691.7	43352.3	0.541921	0.507515	0.597106	1.16655	0.222245	insig
mws4175	D-Glucuronolactone	C6H8O6	32449-92-6	17965.5	22071.6	20830.4	19077	25179.7	27435.8	0.673303	0.287527	0.379542	0.849008	-0.236151	insig
Wasn001007	Isoascorbic acid 2-O-glucoside	C12H18O11	-	79662.5	85706	99489.2	85137.7	78532	144049	0.358604	0.568695	0.650013	0.860714	-0.216394	insig
mws0277	Quinate	C7H12O6	77-95-2	2.84882e+07	2.93535e+07	3.28947e+07	3.47113e+07	3.56406e+07	3.80632e+07	1.10468	0.0281071	0.0735294	0.836934	-0.256814	insig
Lmqn000780	UDP-N-acetyl-alpha-D-glucosamine	C17H27N3O17P2	528-04-1	100706	79048.8	100031	207115	173921	181781	1.22983	0.00232365	0.0217968	0.497118	-1.00834	down
pmb2922	UDP-glucose	C15H24N2O17P2	133-89-1	73611.2	30464.4	51366.4	55272.3	46769.1	39867.3	0.0860169	0.759683	0.806854	1.09536	0.131412	insig
pme0075	N-Acetyl-L-glutamate	C7H11NO5	1188-37-0	44702.9	51993	48893.1	37852.4	38871.6	39737.7	1.17688	0.0371778	0.08846	1.2501	0.322046	insig
Waln011009	2-(2,3-dihydroxypropoxy)-3-(((2-(dimethylamino)ethoxy)(hydroxy)phosphoryl)oxy)propyl (11Z,14Z)-octadeca-11,14-dienoate	C28H54NO9P	-	3.88549e+06	3.71551e+06	3.94311e+06	3.24859e+06	3.07807e+06	3.30605e+06	1.21655	0.0027497	0.0232725	1.19843	0.261143	insig
pmb2799	12(13)-EpOME	C18H32O3	6799-85-5	62928.6	74780.2	91094.5	181124	60066.6	109167	0.573718	0.368436	0.462863	0.653056	-0.614722	insig
Wafn011571	alpha-Hydroxylinoleic acid*	C18H32O3	57818-44-7	274556	326058	361101	585432	275057	445822	0.627591	0.328343	0.422254	0.736207	-0.441816	insig
Lmbn004685	5S,8R-DiHODE	C18H32O4	-	77364.5	128560	81781.3	85559.4	92818.7	140388	0.295715	0.68539	0.748755	0.902561	-0.147904	insig
Safn010131	Monobutyl phthalate	C12H14O4	131-70-4	73365.9	64418.2	66666.9	140201	160444	150617	1.26239	0.00141898	0.0173039	0.453066	-1.14221	down
Saln008667	Soraphen O	C18H28O4	-	234820	239671	226360	169947	173759	193858	1.2085	0.0072299	0.0340083	1.30376	0.382674	insig
Lcsn006335	2-Hydroxymyristic acid	C14H28O3	2507-55-3	8479.68	8994.43	10440.7	32941.5	36002.9	38939.4	1.26597	0.00191371	0.0201985	0.258749	-1.95038	down
Wasyqn1721	Mevalonic Acid Glucoside	C12H22O9	-	72841.1	117173	73116.3	102648	141668	133270	0.907263	0.117034	0.195846	0.696875	-0.521029	insig
Lmmn001294	Koaburaside	C14H20O9	41653-73-0	222044	213485	227232	207530	208780	311902	0.346525	0.593424	0.670446	0.910123	-0.135867	insig
Jmwn002117	2,6-dimethoxybenzene-1,4-diol 1-O-β-D-glucopyranoside	C14H20O9	-	222044	213485	227232	207530	208780	311902	0.346525	0.593424	0.670446	0.910123	-0.135867	insig
mws0752	Undecanoic acid	C11H22O2	112-37-8	372379	343849	310231	302228	362675	373150	0.0771863	0.898879	0.921483	0.988831	-0.0162035	insig
Lmqn008288	3-Hydroxyoctadecanoic Acid	C18H36O3	45261-96-9	119182	181245	844520	229416	113755	111887	0.550454	0.426859	0.51842	2.51604	1.33116	insig
pmf0293	1-Octadecanol	C18H38O	112-92-5	216968	237526	230145	215704	224096	232304	0.328111	0.617068	0.690145	1.01865	0.0266584	insig
Rfmb087	9-Hydroxy-13-oxo-10-octadecenoic Acid	C18H32O4	-	173903	216088	238173	154272	92938.8	142776	1.022	0.0407374	0.0942702	1.61073	0.687714	insig
Lcfn121145	3-Dehydro-L-gulonate 6-phosphate	C6H11O10P	-	80791.7	231520	82520.9	55210.8	126189	66310.6	0.543232	0.440721	0.531663	1.59393	0.672587	insig
Lmbn013410	2,4-Di-Tert-Butylphenol	C14H22O	96-76-4	1.95408e+06	1.99267e+06	1.88889e+06	1.71449e+06	2.32449e+06	1.77255e+06	0.0894754	0.970971	0.975357	1.00415	0.00597309	insig
Lmln010063	2,6-Di-tert-butylphenol	C14H22O	128-39-2	1.95408e+06	1.99267e+06	1.88889e+06	1.71449e+06	2.32449e+06	1.77255e+06	0.0894754	0.970971	0.975357	1.00415	0.00597309	insig
mws0359	Pentadecanoic acid	C15H30O2	1002-84-2	22814.7	21044.6	18492.2	38384.3	36648.6	37399.9	1.24706	0.00212829	0.0207594	0.554567	-0.850565	insig
Hmjn008136	2,3-Dihydroxyoleana-11,13(18)-dien-28-oic acid (Camaldulenic acid)	C30H46O4	71850-15-2	21967.7	23205.1	16593	35213.2	30520.1	31817.7	1.14778	0.0112883	0.0434136	0.633164	-0.659348	insig
Wbtn007469	Protogenkwanone*	C16H12O6	-	757932	1.02363e+06	910665	337537	359078	422978	1.23515	0.0137315	0.0488715	2.40465	1.26583	up
Wbtn007603	9,11-dimethoxy-2h-[1,3]dioxolo[4,5-b]xanthen-10-one*	C16H12O6	-	757932	1.02363e+06	910665	337537	359078	422978	1.23515	0.0137315	0.0488715	2.40465	1.26583	up
Zmhn003257	5,7,2'-Trihydroxy-8-methoxyflavone*	C16H12O6	80713-32-2	757932	1.02363e+06	910665	337537	359078	422978	1.23515	0.0137315	0.0488715	2.40465	1.26583	up
mws0884	3',5'-Cyclic AMP	C10H12N5O6P	60-92-4	57381	75542.2	66202.1	75745.5	87121.6	86619.7	0.995762	0.0658613	0.129084	0.79814	-0.325287	insig
MW0015225	7-oxo-11-Dodecenoic acid	C12H20O3	54921-60-7	61145.6	60712.4	70756.5	75688.7	59613.1	50030.3	0.24763	0.787505	0.829118	1.03929	0.0556034	insig
mws0914	3,5,7-Trihydroxyflavanone (Pinobanksin)*	C15H12O5	548-82-3	1.32429e+06	1.27142e+06	1.2572e+06	840320	831837	866636	1.26793	0.000323301	0.00924623	1.51761	0.601805	insig
pme0376	Naringenin*	C15H12O5	480-41-1	1.32429e+06	1.27142e+06	1.2572e+06	840320	831837	866636	1.26793	0.000323301	0.00924623	1.51761	0.601805	insig
pmb2804	(9Z,11E)-(13S)-13-Hydroperoxyoctadeca-9,11-dienoic acid	C18H32O4	33964-75-9	286720	297339	347510	125520	141351	174275	1.21975	0.0029002	0.023805	2.1117	1.07841	up
Wcsn011332	Ethyl (10Z,13Z)-hexadeca-10,13-dienoate	C18H32O2	-	21480.7	22372.6	17789.8	28043.2	22612.1	25814.9	0.96071	0.0800582	0.147346	0.806107	-0.310956	insig
Zbzn008048	Embelin	C17H26O4	550-24-3	5.33501e+06	6.45443e+06	6.07325e+06	5.77715e+06	5.36642e+06	5.50647e+06	0.626741	0.345527	0.438816	1.07283	0.101424	insig
MWSslk132	Hexadecanedioate	C16H30O4	505-54-4	71924.1	72090.8	77025.1	110645	121652	123392	1.25616	0.00306686	0.0242539	0.62144	-0.686312	insig
MWS0434	Dehydroepiandrosterone	C19H28O2	53-43-0	249565	224026	230106	313368	288557	259827	1.07672	0.0571072	0.117283	0.816589	-0.292318	insig
pmn001468	Sibiricose A3	C19H26O13	139726-39-9	461535	387525	491594	582640	500631	723526	0.959798	0.124425	0.204945	0.742006	-0.430498	insig
MW0153739	Met-Abu-OH	C14H18N2O6S	-	1.0677e+06	985017	1.02336e+06	2.09321e+06	1.67376e+06	1.83846e+06	1.24155	0.0173321	0.0567922	0.548768	-0.865731	insig
Sasn002370	Deacetyl asperulosidic acid methyl ester	C17H24O11	52613-28-2	376832	355294	363226	149981	69518.3	100846	1.20337	0.00536198	0.0300186	3.41929	1.7737	up
Wahsn10880	1-O-Feruloyl 9,10-Dihydroxypalmitic acid	C26H40O7	-	33058.9	29512.1	33187.7	75410.8	73824	96864	1.24981	0.0191123	0.0597445	0.389107	-1.36176	down
Lmyn008503	Octanoic acid	C8H16O2	124-07-2	8507.5	8932.93	7906.67	10343.7	7581.9	8775.22	0.290272	0.639539	0.707513	0.949299	-0.075065	insig
Lmhn003801	Feruloylsinapoyltartaric acid	C25H24O13	-	98869.7	86794	103055	47381.8	57957.8	54852.9	1.23002	0.00324817	0.024756	1.80232	0.849856	insig
Lmyn011997	Erucic acid	C22H42O2	112-86-7	26719.6	19731.9	18927.8	20289.8	30171.5	18795.4	0.163116	0.782538	0.825394	0.944014	-0.08312	insig
Wcsn008814	(3,7-dimethyl-11-oxododeca-2,6-dienyl)acetate	C16H26O3	-	757014	829377	969094	732448	1.22323e+06	806522	0.206078	0.707676	0.767306	0.925162	-0.112222	insig
Zmhn002422	1-O-Feruloyl-beta-D-glucose	C16H20O9	7196-71-6	441379	545736	724487	1.44265e+06	1.5652e+06	1.67296e+06	1.22298	0.000907222	0.0151264	0.365663	-1.45141	down
Lmqn003292	4,5,8-Trihydroxy-α-tetralone-5-O-glucoside	C16H20O9	-	441379	545736	724487	1.44265e+06	1.5652e+06	1.67296e+06	1.22298	0.000907222	0.0151264	0.365663	-1.45141	down
Rfn057834	(2R,3R,4S,5S,6R)-2-[3-(2,4-dihydroxyphenyl)propoxy]-6-(hydroxymethyl)oxane-3,4,5-triol	C15H22O8	-	96373.1	55861.7	116386	78453.1	70280.7	57043.1	0.552785	0.362638	0.457694	1.3054	0.384488	insig
Lazn006735	Erythro-Guaiacylglycerol-β-O-4'-dehydrodisinapyl Ether	C31H36O11	613684-55-2	100521	98266.3	95610.9	50834.8	42939.5	54288.1	1.24719	0.00153901	0.0178472	1.98834	0.991562	insig
Wasn003258	Glucosyl 2-Hydroxy-4-Methylpentanoic Acid	C12H22O8	-	2.13241e+06	1.98864e+06	1.86462e+06	2.72517e+06	2.97421e+06	3.63283e+06	1.17425	0.045238	0.100502	0.641399	-0.640706	insig
Zmhn002227	4-O-beta-D-Glucosyl-sinapate	C17H22O10	-	292248	302483	272647	537560	583665	596553	1.26416	0.000892397	0.0151264	0.504941	-0.985812	insig
mws1015	Esculin*	C15H16O9	531-75-9	45411.6	60663.8	70124	38535.7	18619.9	132652	0.246682	0.910197	0.931134	0.928306	-0.107328	insig
Waln011524	1-(2,3-dihydroxypropoxy)-3-(((2-(dimethylamino)ethoxy)(hydroxy)phosphoryl)oxy)propan-2-yl palmitate*	C26H54NO9P	-	504193	510057	515777	457103	480241	514636	0.770035	0.257501	0.352856	1.05375	0.0755359	insig
Lmjn002534	Darendoside A	C19H28O11	149596-95-2	183266	127859	128850	127472	130784	172589	0.0612594	0.902958	0.924502	1.02119	0.0302539	insig
Lazn006513	(1R,2S)-2-[4-[(3R,3aR,6R,6aS)-3-(4-Hydroxy-3,5-dimethoxyphenyl)-1,3,3a,4,6,6a-hexahydrofuro[3,4-c]furan-6-yl]-2,6-dimethoxyphenoxy]-1-(4-hydroxy-3,5-dimethoxyphenyl)propane-1,3-diol	C33H40O13	-	215025	193263	201631	28665.9	32288.9	50449.8	1.24785	5.80245e-05	0.00417435	5.47481	2.45281	up
pmb3066	5-O-p-Coumaroylshikimic acid O-glucoside	C22H26O12	-	57011.2	40631.3	34636	64388.8	59762.7	78015.7	1.01747	0.0566305	0.116609	0.654302	-0.61197	insig
Lmyn006221	Gingerglycolipid C	C33H60O14	-	63054.5	62107.8	61730	32568.9	37135	46066.4	1.17529	0.0258662	0.0709735	1.61434	0.690943	insig
mws0367	(9Z,12Z,15Z)-Octadecatrienoic acid*	C18H30O2	463-40-1	1.26553e+07	1.46244e+07	1.45173e+07	1.40724e+07	1.23765e+07	1.68707e+07	0.188536	0.751469	0.799518	0.964851	-0.0516216	insig
mws0366	(6Z,9Z,12Z)-Octadecatrienoic acid*	C18H30O2	506-26-3	1.03861e+07	1.11375e+07	1.18373e+07	1.11427e+07	9.36525e+06	1.26547e+07	0.0775654	0.95364	0.964645	1.00598	0.00859495	insig
ZbWn008251	4-methylbenzenesulfonic octadeca-14,17-dienoic anhydride	C25H38O4S	-	135962	122670	98508.4	140087	146073	129531	0.78752	0.209986	0.302489	0.859149	-0.219019	insig
Safn012694	2-hydroxypentadecanoic acid	C15H30O3	-	17981.1	15994.9	18158.1	203027	198912	212359	1.27353	0.000315946	0.00924623	0.0848677	-3.55864	down
Lmmn006246	7β-Hydroxydarutigenol	C20H34O4	1188281-99-3	209169	341852	247930	126749	270596	250011	0.503861	0.446015	0.536095	1.23418	0.303548	insig
Zbfn002690	1-(4-Hydroxybenzoyl)Glucose; 25545-07-7	C13H16O8	-	54946.5	140686	58974	102312	93612.8	97642.2	0.466243	0.688178	0.750074	0.867284	-0.205423	insig
Wchn003509	Syringoyl-D-Glucose	C15H20O10	-	398470	324853	379297	961228	926409	1.12117e+06	1.25728	0.00429448	0.0282181	0.366464	-1.44826	down
Saln001588	8-O-Acetylmussaenoside	C19H28O11	-	159768	165261	185894	64323.3	51969.3	54217.1	1.26142	0.00126247	0.0168075	2.99644	1.58325	up
mws0248	Uridine	C9H12N2O6	58-96-8	1.86619e+06	1.28583e+06	1.3095e+06	1.84151e+06	1.14647e+06	1.28733e+06	0.163126	0.838113	0.871609	1.04356	0.0615098	insig
Wbmn000988	Breynioside A	C19H20O9	-	42324.2	33328	23280	34619.1	12011.9	21995.6	0.658424	0.304445	0.397796	1.4416	0.527672	insig
Lmbn005662	9(10)-EpOME	C18H32O3	16833-56-0	226680	243050	306169	548351	177293	310571	0.350573	0.510383	0.600191	0.748781	-0.417384	insig
Wcfn003299	3,3-bis-(4-hydroxy-3-methoxyphenyl)-propane-1,2-diol	C17H20O6	-	17445	18937.8	20983.5	11458.5	19921.5	15952.7	0.681755	0.305638	0.398928	1.21198	0.277367	insig
Safn011471	2-hydroxy-3-{[3,4,5-trihydroxy-6-(hydroxymethyl)oxan-2-yl]oxy}propyl octadeca-9,12,15-trienoate	C27H46O9	-	100393	111090	124038	54787.1	53193.5	67259.7	1.22163	0.00469838	0.0289567	1.91463	0.937069	insig
MWS80006	9-Hydroperoxy-9Z,11E-Octadecadienoic Acid	C18H32O4	-	39408.2	40580	41142.8	25803	26847	30058.6	1.23581	0.00446701	0.0284605	1.46455	0.550457	insig
pmb2936	Disinapoyl glucoside	C28H32O14	-	1.59849e+06	1.99199e+06	1.8356e+06	5.41036e+06	6.42937e+06	6.06875e+06	1.26233	0.00202643	0.0205448	0.30299	-1.72266	down
Wchn006542	Ligballinol	C18H18O4	-	287202	313463	303562	188409	165292	194095	1.24385	0.000577753	0.0122847	1.65066	0.723044	insig
Zbqn006065	Datiscetin	C15H10O6	480-15-9	132394	143635	133113	92576.5	81038.7	86598	1.24843	0.000567678	0.0121802	1.57233	0.652904	insig
Zahn007990	5-hydroxy-3,4-dimethyl-5-pentylfuran-2(5H)-one*	C11H18O3	-	14133.2	14302.3	18952.6	23742.6	16815.7	47190.6	0.820014	0.279316	0.372238	0.540041	-0.88886	insig
Lmmn006306	Machilusolide D	C18H30O3	-	597205	776996	1.04922e+06	952350	460941	705966	0.347762	0.6279	0.698428	1.14352	0.193487	insig
pmf0297	1-Eicosanol	C20H42O	629-96-9	97542.5	105448	93397.9	157814	156962	189809	1.2309	0.0159518	0.0535509	0.58739	-0.76761	insig
Smln006854	Xanthorin	C16H12O6	17526-15-7	132251	123073	127596	142630	169064	179736	1.10028	0.0744448	0.140829	0.779194	-0.359945	insig
Wbtn006721	6,8-dihydroxy-3-methyl-9-oxoxanthene-1-carboxylic acid	C15H10O6	-	125059	131058	146536	97221.6	91077.5	100037	1.21042	0.0160086	0.0536397	1.39647	0.481781	insig
Zbfn008434	1-O-Linoleoyl-3-O-galactopyranosyl-L-glycerol	C27H48O9	-	33233.4	32159.8	42524.8	36627	33963.9	33396.1	0.205054	0.734706	0.787179	1.0378	0.0535322	insig
MWStz396	Gingerglycolipid A	C33H56O14	145937-22-0	495486	517402	528172	237047	244449	285069	1.25518	0.000342004	0.00958714	2.01034	1.00744	up
Hmpn004989	5-Hydroxylbisabolon-9-one	C15H22O3	-	77105.9	48309.5	37989.4	41311.5	44807.6	51663.6	0.362429	0.545538	0.63032	1.18596	0.246056	insig
Wasn002933	1-O-(3,4,5-Trimethoxybenzoyl)-B-D-Glucopyranoside	C16H22O10	-	116766	96580.5	145172	78645.4	72960	91814.8	1.03312	0.0977811	0.170716	1.47284	0.558599	insig
pme3034	Ethylmalonic acid*	C5H8O4	601-75-2	221624	222321	180678	99693.1	107019	111105	1.24259	0.0136892	0.0488715	1.96536	0.974793	insig
pme0243	Glutarate*	C5H8O4	110-94-1	221624	222321	180678	99693.1	107019	111105	1.24259	0.0136892	0.0488715	1.96536	0.974793	insig
Waln011222	2-(2,3-dihydroxypropoxy)-3-(((2-(dimethylamino)ethoxy)(hydroxy)phosphoryl)oxy)propyl palmitate*	C26H54NO9P	-	492042	484226	513931	422452	481208	528358	0.389339	0.59712	0.673067	1.04063	0.0574552	insig
MWS1900	Undecanedioic acid	C11H20O4	1852-04-6	48323.7	34797.4	50329.3	53164.9	49000.4	52485.5	0.709824	0.281965	0.37438	0.862915	-0.21271	insig
Sasn008558	Corchorifatty acid B	C18H28O4	-	100788	102932	106588	74904.8	68540.3	99183.4	0.95763	0.132773	0.214082	1.27894	0.354952	insig
Xmyn008071	Gnetifolin B*	C16H12O6	140671-06-3	749076	903343	816723	343527	339403	385693	1.25761	0.00500472	0.0291444	2.31058	1.20826	up
Lmhn004976	Aracarpene 2	C16H12O6	-	749076	903343	816723	343527	339403	385693	1.25761	0.00500472	0.0291444	2.31058	1.20826	up
Wasdn02728	Strophanthobiose	C13H24O9	7724-04-1	730765	664688	860621	1.25128e+06	1.26982e+06	1.26988e+06	1.22448	0.0116953	0.0443513	0.595115	-0.74876	insig
Zbfn013528	Beta-Hydroxypalmitic Acid*	C16H32O3	-	171988	171347	171663	1.19644e+06	1.27331e+06	1.39127e+06	1.27327	0.00257031	0.0228617	0.133384	-2.90634	down
Waptn06085	DGMG 18:3(2n isomer)	C33H56O14	-	71789.7	71767.1	79056.9	40482.6	29310	48524.9	1.15482	0.0136097	0.0488715	1.88149	0.911879	insig
HJN056	Sesquimarocanol B	C30H38O10	-	64876.6	71850.9	74501.1	39550.2	47659.5	51168.2	1.17858	0.00614793	0.0317317	1.52646	0.610192	insig
Wasyqn2170	Vanillic acid glucoside	C14H18O9	32142-31-7	3.40988e+06	3.23644e+06	3.88648e+06	1.76684e+06	2.04059e+06	2.14858e+06	1.2262	0.00520329	0.0295296	1.76843	0.82247	insig
Wcdn001780	3-methoxy-4-[3,4,5-trihydroxy-6-(sulfooxymethyl)oxan-2-yl]oxybenzoic acid	C14H18O12S	-	2.62148e+07	2.51189e+07	3.05128e+07	2.41733e+07	2.85987e+07	2.42391e+07	0.447204	0.505472	0.594988	1.06279	0.0878541	insig
Rfn0125088	Episyringaresinol*	C22H26O8	51152-20-6	1.23994e+07	1.17339e+07	1.27133e+07	884347	986256	1.42096e+06	1.26462	3.66243e-05	0.00331789	11.1943	3.48469	up
Hmcn002743	Lirioresinol A*	C22H26O8	-	1.23994e+07	1.17339e+07	1.27133e+07	884347	986256	1.42096e+06	1.26462	3.66243e-05	0.00331789	11.1943	3.48469	up
pmf0174	1-Decanol*	C10H22O	112-30-1	1.10888e+07	1.14805e+07	9.13233e+06	7.80999e+06	1.20111e+07	1.04832e+07	0.238273	0.763947	0.810327	1.04611	0.0650355	insig
MWSslk133	1,14-Tetradecanedioic Acid	C14H26O4	821-38-5	34779.8	31880.4	29679.6	38741.6	39525.6	42379.3	1.15466	0.0139317	0.0492442	0.798529	-0.324584	insig
Wayn001528	(R)-2-Hydroxybutane-1,2,4-tricarboxylate	C7H10O7	13052-73-8	441491	606691	485632	335773	362665	550962	0.661834	0.326538	0.42104	1.22764	0.295887	insig
WaYn011395	2-(2,3-dihydroxypropoxy)-3-(((2-(dimethylamino)ethoxy)(hydroxy)phosphoryl)oxy)propan-2-yl (Z)-14-Octadecenoic Acid	C28H56NO9P	-	694867	712142	727819	473534	448291	506997	1.2514	0.000976511	0.0153033	1.49412	0.579293	insig
pme2598	3,4-Dihydroxyphenylacetate*	C8H8O4	102-32-9	142219	141753	131485	170590	176628	178328	1.23803	0.00172575	0.0192554	0.790525	-0.339117	insig
pme1292	Homogentisate*	C8H8O4	451-13-8	142219	141753	131485	170590	176628	178328	1.23803	0.00172575	0.0192554	0.790525	-0.339117	insig
MWSslk062	4'-Methoxyresveratrol	C15H14O3	33626-08-3	241062	230440	254765	188131	190793	221474	1.07972	0.0378846	0.0893904	1.20964	0.27458	insig
pmb2789	13S-Hydroperoxy-6Z,9Z,11E-octadecatrienoic acid	C18H30O4	121107-97-9	119211	126839	110584	125904	114817	123096	0.267507	0.700959	0.761682	0.980258	-0.0287667	insig
Rln002047	3,4,5-Trihydroxy-6-(hydroxymethyl)oxan-2-yl] 3-hydroxy-4,5-dimethoxybenzoate	C15H20O10	-	132404	157502	185845	106574	95365.8	104153	1.14984	0.0609874	0.122907	1.55427	0.636235	insig
pme3514	Morin*	C15H10O7	480-16-0	220453	291367	355290	219056	182780	273853	0.711075	0.255745	0.350842	1.2833	0.359854	insig
Lmqn006260	2',3',4',5,7-pentahydroxyflavone*	C15H10O7	-	220453	291367	355290	219056	182780	273853	0.711075	0.255745	0.350842	1.2833	0.359854	insig
Wbtn006715	1,2,4,5,8-pentahydroxy-6-methylanthracene-9,10-dione*	C15H10O7	-	220453	291367	355290	219056	182780	273853	0.711075	0.255745	0.350842	1.2833	0.359854	insig
Lmtn004049	Abscisate	C15H20O4	21293-29-8	81654.3	70094.6	76886.2	119759	123107	122672	1.25188	0.00284944	0.0236951	0.625474	-0.676978	insig
Ybnn006457	Artocarpanone	C16H14O6	-	220453	291367	355290	219056	182780	273853	0.711075	0.255745	0.350842	1.2833	0.359854	insig
MWSN0023	Quercetin*	C15H10O7	117-39-5	220453	291367	355290	219056	182780	273853	0.711075	0.255745	0.350842	1.2833	0.359854	insig
mws2367	Salidroside	C14H20O7	10338-51-9	264614	248987	269873	278221	259383	305636	0.71547	0.276397	0.36962	0.929124	-0.106058	insig
Wbtn006810	6,7-dihydroxy-1,3-dimethoxyxanthen-9-one	C15H12O6	-	175868	125821	189606	71380.2	70237.4	92919.8	1.17155	0.0346289	0.0847872	2.09474	1.06677	up
MWSmce283	p-Hydroxypropiophenone	C9H10O2	70-70-2	484914	371902	344534	553541	346665	501569	0.489907	0.432211	0.523102	0.857021	-0.222598	insig
mws0192	Succinate	C4H6O4	110-15-6	4.95948e+06	5.03188e+06	4.98649e+06	6.74787e+06	7.42935e+06	6.86246e+06	1.25446	0.0101238	0.0409852	0.711887	-0.490281	insig
Wagn012030	2-Palmitoyl-Sn-Glycerol 3-O-Diglucoside	C31H58O14	-	108498	131718	123743	79303.1	106763	100304	0.958356	0.0759112	0.14272	1.27094	0.345899	insig
MWS1875	2-Naphthol*	C10H8O	135-19-3	11791.8	15958.2	17444.7	12587.5	12746.2	16605.7	0.288197	0.640638	0.708089	1.07762	0.107849	insig
MWS2066	1-Naphthol*	C10H8O	90-15-3	11791.8	15958.2	17444.7	12587.5	12746.2	16605.7	0.288197	0.640638	0.708089	1.07762	0.107849	insig
mws0972	6-Hydroxyhexanoic acid	C6H12O3	1191-25-9	107513	86002.9	53592.1	165880	104916	92715.9	0.747561	0.239756	0.33607	0.679779	-0.556862	insig
mws0924	2-Methylglutaric acid*	C6H10O4	617-62-9	612246	556041	573835	562600	542074	497138	0.860622	0.141854	0.225309	1.08759	0.12114	insig
mws0208	Adipate*	C6H10O4	124-04-9	612246	556041	573835	562600	542074	497138	0.860622	0.141854	0.225309	1.08759	0.12114	insig
Lmbn001609	(S)-2-Aceto-2-hydroxybutanoate	C6H10O4	-	51824.2	40613.5	37411.1	53549.2	54711.7	39366.3	0.511104	0.420031	0.513955	0.879572	-0.185126	insig
Wafn002319	4-O-(3'-O-alpha-D-Glucopyranosyl)caffeoylquinic acid	C22H28O14	1401352-63-3	44416.3	66562.7	79191.8	36703.2	24335.4	46443.3	0.953686	0.0957733	0.167929	1.76933	0.823202	insig
Wafn002874	4-O-(4'-O-alpha-D-Glucopyranosyl)caffeoylquinic acid	C22H28O14	1401352-62-2	49539.2	59321.9	77270.2	33490.3	35390.9	38414.9	1.13773	0.0794464	0.14644	1.73474	0.794723	insig
Lmmn000774	Dihydrocaffeoylglucose	C15H20O9	-	61765.1	85372.1	54649.5	92603.8	85803.6	137393	0.95428	0.129034	0.209572	0.638968	-0.646184	insig
Lmbn014696	(+)-Pimaric acid*	C20H30O2	127-27-5	16674.2	55175.2	24748.4	106249	11967.7	10755.3	0.134299	0.773511	0.818781	0.748983	-0.416995	insig
Zmxn003874	7,8-Dihydro-Buddlenol B	C31H38O11	-	105616	122905	127316	72548.9	72452.4	82240.4	1.21392	0.0110335	0.04277	1.5659	0.64699	insig
Sasn009432	9,10-Dihydroxystearate	C18H36O4	-	45737.7	44756.6	65787.8	48835	35732.7	44985.3	0.636312	0.336435	0.429948	1.20632	0.27061	insig
pmn001402	Neriifolin	C30H46O8	466-07-9	41193.2	45607.2	42199.4	96288.4	85570.4	96146	1.26377	0.00207039	0.0205956	0.46402	-1.10774	down
Zabn105207	1,2,2'-Trisinapoyl gentiobiose	C45H52O23	-	12845.3	10656.3	11371.3	187664	157451	192231	1.27212	0.00411133	0.0277545	0.0648984	-3.94567	down
Hmtn001288	Methyl 2,4-dihydroxyphenylacetate*	C9H10O4	67828-42-6	44699.7	55750.9	48485.3	13145.1	24005.2	29535.5	1.09659	0.0125632	0.0464895	2.2334	1.15924	up
MWS5206	3-(4-Hydroxyphenyl)lactate*	C9H10O4	306-23-0	44699.7	55750.9	48485.3	13145.1	24005.2	50459	0.825438	0.200012	0.290172	1.7	0.765536	insig
mws0668	Xanthosine	C10H12N4O6	146-80-5	6.61967e+06	6.97173e+06	5.67512e+06	6.57245e+06	7.7254e+06	7.87627e+06	0.819602	0.161782	0.248579	0.868874	-0.202781	insig
WaYn010475	2-(2,3-dihydroxypropoxy)-3-(((2-(dimethylamino)ethoxy)(hydroxy)phosphoryl)oxy)propan-2-yl (E)-hexadec-9-enoate	C26H52NO9P	-	122234	136196	123534	169662	158574	179986	1.20265	0.0069118	0.0333457	0.751568	-0.412024	insig
Safn002734	(2R)-2-[(2E)-3-(4-hydroxyphenyl)prop-2-enamido]butanedioic acid	C13H13NO6	-	495329	512829	504896	382109	394294	391195	1.26716	9.93071e-05	0.00558166	1.29587	0.37392	insig
Lcfn121043	N-(E-4-coumaroyl)-aspartate	C13H13NO6	-	566292	709953	522201	367255	355903	371167	1.19137	0.0528122	0.11171	1.64343	0.71671	insig
Zbfn005969	2-((3,4-dihydroxyphenyl)-2-methoxyethoxy)6-mustardyl-O-glucosyl-D-xylose	C31H40O17	-	124744	73798.2	116682	43855.2	68169	61464.6	1.03235	0.0783241	0.145161	1.81697	0.861537	insig
pme0281	Terephthalate	C8H6O4	100-21-0	525697	439448	520204	506709	468284	528397	0.135169	0.865643	0.893025	0.988	-0.0174172	insig
Waymn03248	4-O-Feruloylquinic acid	C17H20O9	2613-86-7	3.95574e+06	3.81162e+06	3.65244e+06	1.78207e+06	1.71109e+06	2.13193e+06	1.24829	0.000521692	0.0116388	2.03015	1.02159	up
Wahln03557	Dihydrosinapic Acid glucoside	C17H24O10	-	1.18361e+06	1.18923e+06	1.361e+06	814968	831062	615159	1.17587	0.00613028	0.0317317	1.65127	0.723579	insig
Lmtn000940	1-O-(3,4-Dihydroxy-5-methoxy-benzoyl)-glucoside	C14H18O10	-	26220.5	31312	28600.3	51228.8	40833.1	59058.7	1.17162	0.0459648	0.101563	0.569961	-0.811066	insig
mws0856	Quercetin-4'-O-glucoside (Spiraeoside)	C21H20O12	20229-56-5	1.10747e+07	1.14251e+07	1.18889e+07	8.77149e+06	9.26435e+06	1.20131e+07	0.745111	0.285826	0.3775	1.14442	0.194623	insig
pme1598	Hesperetin-5-O-glucoside	C22H24O11	69651-80-5	1.10747e+07	1.14251e+07	1.18889e+07	8.77149e+06	9.26435e+06	1.20131e+07	0.745111	0.285826	0.3775	1.14442	0.194623	insig
mws1329	Quercimeritrin	C21H20O12	491-50-9	1.12867e+07	9.05971e+06	1.19102e+07	8.0807e+06	1.00817e+07	1.30577e+07	0.170818	0.849632	0.88134	1.0332	0.047124	insig
Zbfn005212	2-(3,4-dihydroxyphenylmethyl)-6-feruloyl-O-glucosyl-D-xylose	C28H34O15	-	45551.5	43125.3	29572	41046.2	49567.7	45820.8	0.605287	0.356334	0.450902	0.866706	-0.206385	insig
MWStz638	(+)-Lyoniresinol 9'-O-glucoside*	C28H38O13	87585-32-8	464283	472340	438591	50899.1	64753.2	102911	1.24314	9.63422e-05	0.00558166	6.29205	2.65353	up
Wcdn004423	Lyoniresinol-3-O-glucoside*	C28H38O13	-	464283	472340	438591	50899.1	64753.2	102911	1.24314	9.63422e-05	0.00558166	6.29205	2.65353	up
Lmhn003494	Caffeoylbenzoyltartaric acid	C20H16O10	-	39583.8	28251.2	34936.8	35399.5	29755.3	43748.3	0.236704	0.716633	0.772494	0.9437	-0.0836001	insig
Yacn003968	Cantleyine	C11H13NO3	30333-81-4	17512.5	18074.5	11350	24731.8	25776.8	21631.3	1.03838	0.0391557	0.0916506	0.650639	-0.62007	insig
Walbn08060	1-(((2-(dimethylamino)ethoxy)(hydroxy)phosphoryl)oxy)-3-hydroxypropan-2-yl (9Z,12Z)-octadeca-9,12-dienoate*	C25H48NO7P	-	1.0802e+06	1.07757e+06	1.10731e+06	1.15358e+06	971970	1.02379e+06	0.449222	0.550876	0.634987	1.03675	0.0520717	insig
Waln010743	1-(2,3-dihydroxypropoxy)-3-(((2-(dimethylamino)ethoxy)(hydroxy)phosphoryl)oxy)propan-2-yl (11Z,14Z)-octadeca-11,14-dienoate	C28H54NO9P	-	3.86216e+06	3.82495e+06	3.90388e+06	3.12196e+06	3.20599e+06	3.30599e+06	1.25101	0.00235256	0.0217968	1.20314	0.266807	insig
Zmdn004052	Aloe emodin-1-O-glucoside	C21H20O10	266997-58-4	84250.3	120688	111121	82306.5	77303.8	54224	0.971438	0.0738886	0.140428	1.47805	0.563698	insig
Lmln007483	6,9,10-Trihydroxyoctadec-7-enoic acid; Sanleng acid	C18H34O5	-	1.08755e+06	1.06138e+06	1.38737e+06	1.19642e+06	857815	1.19832e+06	0.379977	0.572746	0.652813	1.08724	0.120669	insig
pmn001694	9,10,13-TriHOME	C18H34O5	29907-57-1	1.3791e+06	1.292e+06	2.0702e+06	1.81164e+06	1.24665e+06	1.17163e+06	0.341606	0.621831	0.69357	1.1209	0.164655	insig
Wbwn006953	Cagayanone A	C20H18O5	-	273024	334858	282291	86559.9	99379.3	103686	1.26019	0.00615155	0.0317317	3.07353	1.6199	up
pmn001691	9,12,13-Trihydroxy-10,15-octadecadienoic acid	C18H32O5	-	215138	228159	271427	180762	202734	215965	0.89858	0.140605	0.22376	1.19228	0.253722	insig
Rn04196	12-hydroxy jasmonoyl sulfate	C12H18O7S	-	1.86683e+07	2.03109e+07	1.93082e+07	6.01232e+07	6.05558e+07	6.64281e+07	1.27141	0.00140801	0.0173039	0.311519	-1.68261	down
pmb2507	2-Deoxy-D-ribose 1-phosphate*	C5H11O7P	17210-42-3	439071	518165	421224	159328	178776	156331	1.26084	0.00744592	0.0344309	2.78795	1.47921	up
Lmmn003323	2-Hydroxyhexadecanoic acid*	C16H32O3	764-67-0	162921	169079	171039	1.14075e+06	1.40137e+06	1.23565e+06	1.27181	0.00479708	0.0289567	0.133158	-2.90879	down
MWSmce165	L-Fucitol	C6H14O5	13074-06-1	230607	251027	354207	248488	326092	431957	0.507429	0.438646	0.530103	0.830412	-0.268101	insig
Wasn004983	5-Galloyl-6-O-Benzoyl Glucose	C20H20O11	-	51919.2	68746	65144.2	44861.8	35827	31160.9	1.12643	0.0212902	0.0631989	1.66124	0.732262	insig
Zbdn007423	6,7-Dimethoxy-4-chromanone	C11H12O4	54013-49-9	187635	91299.5	123843	266921	282266	318495	1.12654	0.0160691	0.0536615	0.464199	-1.10719	down
mws0597	5-Hydroxyindoleacetate	C10H9NO3	54-16-0	66413.9	49255	62082.2	44826.3	49370.4	40254.2	1.00214	0.0887423	0.158937	1.32205	0.402778	insig
Hmyn007168	LysoPG 16:0	C22H45O9P	-	219446	242837	266531	54585.8	71175.5	119947	1.17392	0.00378197	0.0267664	2.96617	1.5686	up
MWS2070	Propyl 4-hydroxybenzoate	C10H12O3	94-13-3	73601.4	63223.5	63296.3	85905.8	53032.5	86411.8	0.352622	0.531957	0.617839	0.888046	-0.171293	insig
MEDP1341	1-(9Z,12Z-octadecadienoyl)-sn-glycero-3-phosphocholine	C26H50NO7P	22252-07-9	4.74347e+06	4.70152e+06	5.1689e+06	3.77068e+06	3.83067e+06	4.294e+06	1.14129	0.0155721	0.0528286	1.22854	0.296943	insig
Sasn010334	3,3,14,14-tetramethylhexadecanedioic acid	C20H38O4	87272-20-6	7097.84	6731.1	7446.27	14951.5	14901.5	13969.5	1.26747	0.000119244	0.00597632	0.485486	-1.0425	down
Zmyn005384	(R)-2-Hydroxystearate*	C18H36O3	26633-48-7	12483.9	10921.6	13512.7	43303.2	42288.5	36222.4	1.26151	0.00297505	0.0239374	0.30307	-1.72228	down
Saln010687	2-Keto palmitic acid	C16H30O3	2570-24-3	10843	12449.3	9380.09	11946.8	10661.8	10362.5	0.0929067	0.927572	0.944337	0.990943	-0.0131264	insig
Sasn008500	Octadecanedioic acid	C18H34O4	871-70-5	101432	106374	116527	69156.4	72167.4	74167	1.24348	0.00908955	0.0391427	1.50509	0.58985	insig
Lmbn005369	13(S)-HODE*	C18H32O3	10219-69-9	293590	343594	410841	689886	318542	497211	0.702888	0.288612	0.380564	0.696066	-0.522704	insig
Zmdn005541	Emodin-6-O-glucoside	C21H20O10	34298-85-6	12991.8	22215.2	11377.3	61000.8	64748.4	54903.6	1.21953	0.000618056	0.0125285	0.257867	-1.9553	down
Hmln000659	3-O-Galloyl-Glucose*	C13H16O10	-	102136	83494	62664.7	52525.7	31092.2	142314	0.357061	0.851678	0.883088	1.09898	0.136165	insig
pme0428	3,4,5-Trimethoxycinnamic acid	C12H14O5	90-50-6	27582.5	31311.5	33115	14905.3	20340.1	13165.8	1.17347	0.00712456	0.0337077	1.90057	0.926434	insig
Safn010965	Porrigenic acid*	C18H30O4	-	99987.7	110454	113822	49966.3	52994.2	62162.3	1.24252	0.000722454	0.0132094	1.96378	0.973631	insig
Zbnn006442	Eriodictyol	C15H12O6	552-58-9	59277.8	55459.2	68107.1	23144.6	24599.2	36720.5	1.18245	0.00480958	0.0289567	2.16475	1.1142	up
Sasn010720	Docosanedioate	C22H42O4	505-56-6	5488.08	8292.27	8245.05	25042.5	26144.1	23908.2	1.24283	0.000202843	0.00756954	0.293301	-1.76954	down
Wamxn05520	1-Octen-3-Yl Primeveroside	C19H34O10	-	347544	315373	311086	276157	222853	354614	0.597634	0.406956	0.502276	1.14102	0.190326	insig
Wcgn008207	Aspidinol	C12H16O4	519-40-4	210940	194135	131081	114309	134124	150612	0.817876	0.192081	0.282011	1.3436	0.426103	insig
Zmjn003398	Traumatic acid	C12H20O4	6402-36-4	14082.5	14053.2	14100	17620	12677.5	12366.2	0.0221517	0.940814	0.954076	0.989966	-0.0145488	insig
Lmjn102210	Desmethylagrimonolide-6-O-glucoside	C23H26O10	1257408-55-1	111254	107139	121838	89312.2	146262	173403	0.441403	0.453681	0.542908	0.831905	-0.265509	insig
MEDN1163	3-Hydroxyhexadecanoic acid	C16H32O3	2398-34-7	28666.4	28442.5	25465.7	73639.5	63244.5	73781.5	1.26292	0.00388682	0.0271625	0.39197	-1.35118	down
Lmbn005487	12,13-DHOME	C18H34O4	263399-35-5	29447.7	24808.5	29155.2	39314.1	36675	50615.2	1.11991	0.0648748	0.127355	0.658835	-0.60201	insig
Lmyn012331	(6Z)-Octadecenoic acid*	C18H34O2	593-39-5	1.9329e+06	2.44967e+06	2.07014e+06	2.2259e+06	1.89853e+06	1.86629e+06	0.4793	0.472146	0.562802	1.07712	0.107176	insig
Lmdn006811	Soyasapogenol E*	C30H48O3	6750-59-0	2965.22	3999.28	2074.42	6624.84	15471.8	17799.8	1.13879	0.0906083	0.161409	0.22656	-2.14204	down
Lmtn002565	1-O-Vanilloyl-beta-D-glucose	C14H18O9	-	142808	114868	158181	198502	265103	341706	1.11052	0.077468	0.143987	0.516392	-0.953461	insig
Lmyn007622	9,10,18-Trihydroxystearate	C18H36O5	496-86-6	40597.6	34748.4	30907.7	23765.8	27116.4	30024.3	1.00776	0.0758532	0.14272	1.31329	0.393185	insig
Lmbn007891	Hydroxy ricinoleic acid	C18H34O4	-	43671.3	43689.2	55045.5	90748.7	40277.3	61692.3	0.583675	0.370749	0.46553	0.738934	-0.436483	insig
MW0015479	12(13)Ep-9-KODE*	C18H30O4	-	397312	452835	432521	135626	142594	165045	1.26287	0.000523412	0.0116388	2.89368	1.53291	up
Zasn010433	Linolelaidic acid ethyl ester*	C20H36O2	544-35-4	57951.8	59159.8	56917	68731.8	62088	71836.3	1.09814	0.0735196	0.139836	0.858739	-0.219709	insig
Cmzn002437	Scandoside	C16H22O11	18842-99-4	68530.9	74631.9	78089.7	30063.9	33963.8	29906.6	1.26376	0.00107184	0.0156055	2.35539	1.23597	up
MWS1877	4-tert-Octylphenol	C14H22O	140-66-9	10386	8059.37	8269.12	8193.51	10038.7	9681.04	0.287577	0.692143	0.753441	0.957056	-0.063324	insig
Lmbn005443	13-OxoODE*	C18H30O3	54739-30-9	5785.31	5966.31	3912.03	10930.3	5044.66	9746.02	0.816623	0.195048	0.28551	0.608982	-0.715528	insig
Lmyn007883	9,16-Dihydroxypalmitic acid	C16H32O4	38076-49-2	4.28142e+06	4.48607e+06	4.4449e+06	5.31149e+06	4.9213e+06	5.13638e+06	1.20287	0.0102472	0.0410248	0.859668	-0.218149	insig
Sasn009853	Lanceolitol B4	C28H52O12	-	31951	30606.4	44675.9	20382.9	17467.6	25649.3	1.07808	0.0627467	0.124881	1.68872	0.75593	insig
WaYn006596	Buddlenol C*	C32H38O12	97465-73-1	85656.9	85977.6	102084	42353.4	38098.7	56042.1	1.19553	0.00395564	0.0273319	2.00535	1.00386	up
Wafn005121	1-Octen-3-ol-3-o-beta-D-xylopyranosyl(1->6)-beta-D-glucopyranoside	C19H34O10	-	54855.4	46054.8	52320.4	52891	66549.6	60682.4	0.876104	0.142586	0.226297	0.8507	-0.233278	insig
HJN087	Naringenin-4'-O-glucoside*	C21H22O10	-	216357	241389	256767	121661	89661.4	123464	1.21942	0.00144334	0.0173912	2.13423	1.09372	up
Safn007923	3-O-caffeoyl-4-O-sinapoylquinic acid	C27H28O13	-	394808	385640	392427	8.28783e+06	9.16089e+06	9.03914e+06	1.27404	0.00104396	0.0155183	0.0442797	-4.49721	down
HJN090	Isocoreopsin*	C21H22O10	-	216357	241389	256767	121661	89661.4	123464	1.21942	0.00144334	0.0173912	2.13423	1.09372	up
WaYn005032	Gentisic acid 2-O-(6''-O-p-coumaroyl)Glucoside	C22H22O11	-	100998	103582	97149.6	32814.2	32049.7	46609.9	1.23709	0.00213725	0.0207594	2.70673	1.43655	up
MWStz597	Methyl sinapate	C12H14O5	20733-94-2	1.48293e+06	1.4799e+06	1.42297e+06	3.90639e+06	4.90884e+06	4.66651e+06	1.2645	0.00954576	0.0398068	0.325315	-1.62009	down
mws2118	Phlorizin	C21H24O10	60-81-1	17874.8	22283.9	24585.8	1.59519e+06	1.93005e+06	1.85982e+06	1.27262	0.00327892	0.024756	0.012023	-6.37806	down
Zbbn005061	2'-Caffeoyl-Mussaenosidic Acid	C25H30O13	-	96020.8	133305	58116.2	203443	83742.6	208094	0.715386	0.228577	0.323366	0.580363	-0.784972	insig
mws0237	Azelaic acid	C9H16O4	123-99-9	968007	850292	857430	793009	999646	988652	0.256505	0.677871	0.741867	0.96204	-0.0558312	insig
Zbfn006124	2,6-Di-Feruloyl glucoside	C26H28O12	-	178829	153749	189383	120358	98974.8	137220	1.09654	0.0227721	0.066	1.46391	0.549829	insig
ZBN0303	Kaempferol-3-O-(2''-O-acetyl)glucoside	C23H22O12	-	827756	926327	924232	682824	677100	6.94942e+06	0.398718	0.46389	0.554311	0.322326	-1.63341	insig
Rfmb26201	Syringaresinol-4'-O-(6''-acetyl)glucoside	C30H38O14	-	2.52717e+06	2.77337e+06	2.70731e+06	344736	233299	295396	1.26732	0.00016219	0.0069284	9.16827	3.19665	up
Wdbn005328	3,3'-Bis(3,4-dihydro-4-hydroxy-6,8-dimethoxy-2H-1-benzopyran)	C22H26O8	-	1.19114e+06	1.25811e+06	672149	85718.5	92974.6	142184	1.24233	0.0361173	0.0870373	9.72767	3.28209	up
Lmmn003398	Kaempferol-3-O-(6''-O-acetyl)glucoside	C23H22O12	-	887340	842259	805122	657531	655078	6.61952e+06	0.411494	0.460942	0.551327	0.319551	-1.64588	insig
Laxp004658	Phaseic acid	C15H20O5	24394-14-7	7837.67	12094.5	15638.6	8227.05	7774.5	10364	0.663333	0.305856	0.399	1.34914	0.432041	insig
WaYn006966	Ficusesquilignan B	C31H36O11	-	63788.4	75183.1	61278.9	31609.9	29643.6	43425.2	1.17934	0.00629919	0.0318344	1.913	0.935838	insig
Lcfn121170	4,6-diethyl-3,6-dihydroxy-8-methyldodec-4-enoicacid	C17H32O4	-	22563.2	23087.5	25685.3	25096.4	27007.9	24942.4	0.807388	0.188576	0.277553	0.925882	-0.1111	insig
MW0012312	9s,13r-12-Oxophytodienoic Acid*	C18H28O3	71606-07-0	130418	132005	143626	72554.1	60009.2	65164.1	1.2556	0.00025671	0.0081547	2.05358	1.03814	up
Hmqn003054	9,10,11-Trihydroxy-12-octadecenoic acid	C18H34O5	61911-67-9	120616	106945	114582	139375	79537.9	86607.7	0.479086	0.586895	0.664912	1.11987	0.163331	insig
Lmgn007652	9,12,13-Trihydroxy-10-octadecenoic acid	C18H34O5	-	2.16052e+06	2.36418e+06	3.14385e+06	2.95014e+06	1.76881e+06	1.91732e+06	0.480369	0.512511	0.601247	1.15555	0.208584	insig
Walbn06605	2,3-bis(2-carboxyphenyl)succinic acid	C18H14O8	-	1.01218e+06	958018	1.38617e+06	972349	1.01413e+06	1.03573e+06	0.465617	0.495762	0.585813	1.11057	0.151298	insig
Wcdn001824	2,5-Dihydroxybenzoic acid-5-O-glucoside	C13H16O9	-	382724	724617	599324	272543	235375	330177	1.08264	0.0920425	0.163379	2.03636	1.026	up
Waln010449	1-(2,3-dihydroxypropoxy)-3-(((2-(dimethylamino)ethoxy)(hydroxy)phosphoryl)oxy)propan-2-yl (E)-hexadec-9-enoate	C26H52NO9P	-	58420.6	56034.5	55851	61195	62233.2	69293.4	1.05754	0.0872175	0.156979	0.883689	-0.178389	insig
Wasn005803	Protocatechuic acid 4-O-(6''-O-Feruloyl)Glucoside*	C23H24O12	-	89384	77229.3	94845.4	52076.1	42994.1	58780.5	1.1775	0.00692822	0.0333591	1.69943	0.765051	insig
WaYn005157	Gentisic acid 2-O-(6''-O-Feruloyl)Glucoside*	C23H24O12	-	78161.5	106736	101742	40674.4	63418.6	58780.5	1.09968	0.0233107	0.066844	1.75989	0.815483	insig
Wcgn005541	Cyrtominetin	C17H16O6	95272-99-4	62755.7	57563.9	56516.1	14368.2	23971.8	27805.3	1.18265	0.00421764	0.0280738	2.67344	1.4187	up
pme2074	(-)-Jasmonoyl-L-isoleucine	C18H29NO4	120330-93-0	882520	917671	944440	383485	326915	358415	1.26717	2.26136e-05	0.00260341	2.56792	1.3606	up
MWSHC20105	4-ketopinoresinol	C20H20O7	66288-89-9	118665	120010	120062	43438.1	47475.5	53147.6	1.26335	0.00121163	0.0165036	2.49017	1.31625	up
Lmhn005110	Aracarpene 1*	C16H12O6	1261245-78-6	460764	461113	476307	200024	201086	214280	1.27168	3.25876e-06	0.00159419	2.27203	1.18398	up
Wbtn008012	2-hydroxy-8-methoxy-6-methyl-9-oxoxanthene-1-carboxylic acid*	C16H12O6	-	460764	461113	476307	200024	201086	214280	1.27168	3.25876e-06	0.00159419	2.27203	1.18398	up
Zmyn004714	Ricinoleic acid	C18H34O3	141-22-0	98907.2	100658	103835	157410	156288	186941	1.23962	0.0207291	0.0625967	0.606027	-0.722546	insig
Zmjn004133	9(S)-HPODE	C18H32O4	5502-91-0	134929	129381	152635	61070.9	69226.3	82939	1.21891	0.00207976	0.0205956	1.95532	0.967401	insig
Walbn07068	15-Amino-15-oxopentadecanoic acid	C15H29NO3	-	144509	122515	138064	131277	137877	125827	0.263363	0.679275	0.74307	1.02559	0.0364574	insig
pmf0175	2-Decanol*	C10H22O	1120-06-5	1.39945e+07	1.4296e+07	1.1478e+07	1.043e+07	1.46664e+07	1.33615e+07	0.196215	0.791937	0.832793	1.03408	0.0483509	insig
MEDP1345	LysoPC(18:3(9Z,12Z,15Z))	C26H48NO7P	-	380961	377573	389680	279984	294059	294471	1.26219	0.000156613	0.0069284	1.32205	0.402771	insig
mws0044	Taxifolin	C15H12O7	480-18-2	479745	431627	521233	463912	304453	367537	0.85993	0.155424	0.241223	1.2612	0.334802	insig
Hmqn003268	Dihydrotricetin	C15H12O7	-	112553	144355	108516	66410.6	62405.1	111493	0.936318	0.104816	0.180676	1.52065	0.604687	insig
Walbn07770	3-(((2-(dimethylamino)ethoxy)(hydroxy)phosphoryl)oxy)-2-hydroxypropyl (9Z,12Z,15E)-octadeca-9,12,15-trienoate	C25H46NO7P	-	96299.3	109713	104098	69012.1	79590.6	76512	1.20088	0.00544203	0.0303217	1.37756	0.46212	insig
mws0147	3-Hydroxyisovalerate	C5H10O3	625-08-1	246034	203254	245331	427579	420972	421567	1.24764	0.00463855	0.0287967	0.546893	-0.87067	insig
Zmsn002206	Cornusoside A	C16H24O10	-	125212	105616	104337	26366.2	38563.8	32676.2	1.24892	0.00186633	0.0201985	3.43385	1.77983	up
Walbn06565	13-Amino-13-oxotridecanoic acid	C13H25NO3	-	1.52476e+06	1.43814e+06	1.53171e+06	1.56136e+06	1.09964e+06	1.64434e+06	0.27796	0.747215	0.795685	1.04396	0.062067	insig
Safn011825	(10E,12Z,15Z)-9-oxooctadeca-10,12,15-trienoic acid*	C18H28O3	125559-74-2	119523	135064	149558	62952	43110.7	64966.9	1.20712	0.00261127	0.0230185	2.36301	1.24063	up
pme1654	(-)-Jasmonic acid	C12H18O3	77026-92-7	188330	170884	276470	44766.5	49109	53913.9	1.24492	0.0373223	0.0886517	4.30128	2.10477	up
Zmyn004676	17-Hydroxylinolenic acid	C18H30O3	-	51700	54103.8	67795.5	90824.3	43594.4	69244.6	0.328769	0.548568	0.632635	0.852384	-0.230425	insig
Zmtn001624	N-Acetylisatin*	C10H7NO3	574-17-4	54062	112528	90940.1	222383	187792	213143	1.14658	0.00668464	0.0330316	0.413161	-1.27523	down
MWSslk088	Pseudolaric Acid B	C23H28O8	82508-31-4	7660.14	6368.5	6728.54	35725.7	36139.8	45635.6	1.26701	0.00916695	0.0392622	0.176655	-2.50099	down
Rfn043586	[(2S,3R,4S,5S,6R)-3,4,5-trihydroxy-6-(hydroxymethyl)oxan-2-yl](2E,4E)-5-[(1R,3S,5S,8S)-3,8-dihydroxy-1,5-dimethyl-6-oxabicyclo[3.2.1]octan-8-yl]-3-methylpenta-2,4-dienoate	C21H32O10	-	52401.7	46140.1	57412.8	93817.5	85624.7	103589	1.22765	0.00424717	0.0281533	0.551016	-0.859833	insig
pmn001686	10,16-Dihydroxyhexadecanoic acid	C16H32O4	3233-90-7	84982.6	79412.8	97136.7	97353.9	106271	95980.5	0.913123	0.121902	0.201332	0.872922	-0.196075	insig
Wasn002329	Xanthurenic Acid 8-O-Glucoside	C16H17NO9	97451-32-6	749190	874740	850468	455161	457123	597145	1.17911	0.00679022	0.0331515	1.63929	0.713075	insig
Lmbn005923	Crepenynic acid	C18H30O2	2277-31-8	20232.8	22746.9	21590.2	18299.8	19248.4	23256.8	0.469613	0.512419	0.601247	1.06192	0.0866737	insig
Wcsn010375	Methyl (4E,8E,11E)-5,9,13-trimethyltetradeca-4,8,11-trienoate	C18H30O2	-	20232.8	22746.9	21590.2	18299.8	19248.4	23256.8	0.469613	0.512419	0.601247	1.06192	0.0866737	insig
MWS5235	12-Hydroxyoctadecanoic acid	C18H36O3	106-14-9	10623.2	7811.26	11418.3	14436.3	13448	14604	1.06811	0.0498283	0.107668	0.70261	-0.509204	insig
WaYn005089	Neosakuranin	C22H24O10	31187-54-9	1.6937e+06	1.91713e+06	1.79514e+06	1.40204e+06	1.10205e+06	3.32593e+06	0.0741495	0.858303	0.887324	0.927263	-0.10895	insig
Hmln003754	Icariside E5*	C26H34O11	126176-79-2	172420	161983	193483	281355	282636	320980	1.23373	0.00255368	0.0227967	0.596501	-0.745404	insig
MWStz402	Urolignoside*	C26H34O11	131723-83-6	192984	172080	189242	297309	314531	321713	1.25832	0.000216099	0.00756954	0.59376	-0.752049	insig
mws0014	Ferulate*	C10H10O4	537-98-4	2.30925e+06	2.79763e+06	4.15187e+06	8.7863e+06	6.73146e+06	6.09208e+06	1.15081	0.0179753	0.0580298	0.428451	-1.2228	down
pmn001667	Procyanidin B4	C30H26O12	29106-51-2	6.41069e+06	5.37566e+06	5.53856e+06	2.03618e+06	2.17164e+06	2.51818e+06	1.25407	0.00294494	0.023855	2.57581	1.36503	up
MWSmce115	Genipin	C11H14O5	6902-77-8	17373.8	9186	14304.1	17362.9	14308	19458.1	0.657695	0.303011	0.396769	0.799231	-0.323316	insig
Lmhn002895	Feruloylcaffeoyltartaric acid	C23H20O12	-	155548	173312	162676	170231	153932	111661	0.588561	0.401014	0.495896	1.12783	0.17355	insig
mws0628	4-Hydroxybenzaldehyde	C7H6O2	123-08-0	167813	102456	141368	113208	117317	197430	0.0753265	0.879252	0.904776	0.961869	-0.0560875	insig
pmn001583	Quercetin-3-O-robinobioside	C27H30O16	52525-35-6	54573.3	48487.5	78100.9	9.52609e+06	9.30113e+06	1.24768e+07	1.27163	0.00958237	0.0398068	0.00578717	-7.43293	down
Lmhn003074	Feruloylmalic acid	C14H14O8	-	1.27e+07	1.25995e+07	8.7765e+06	3.01755e+07	3.39809e+07	2.77371e+07	1.22993	0.00153956	0.0178472	0.370821	-1.43121	down
Lmhn003246	Sinapoylcaffeoyltartaric acid	C24H22O13	-	814435	548100	394515	1.07616e+06	920031	1.32277e+06	1.04563	0.0374556	0.0888617	0.529398	-0.917576	insig
MWStz395	Rosmarinyl glucoside*	C24H26O13	910028-78-3	234169	292340	258211	332848	353032	462180	1.07513	0.0782702	0.145161	0.683518	-0.548949	insig
Safn004770	Salviaflaside*	C24H26O13	-	234169	292340	258211	332848	353032	462180	1.07513	0.0782702	0.145161	0.683518	-0.548949	insig
MWSmce363	2,5-Dihydroxyacetophenone	C8H8O3	490-78-8	46330.5	33521.9	31517.6	28129.7	31106	34342.4	0.662432	0.331071	0.424869	1.19013	0.251118	insig
mws0458	4-Hydroxy-3-methoxy-benzaldehyde	C8H8O3	121-33-5	222140	207572	356227	233968	185221	264854	0.363816	0.566363	0.648256	1.14896	0.200331	insig
Zmgn004894	Methyl 4-hydroxybenzoate	C8H8O3	99-76-3	64251.6	60207.9	45529.4	63240.8	63081.7	84868.2	0.770934	0.213773	0.305426	0.804907	-0.313105	insig
mad2085	Caffeoyl-p-coumaroyltartaric acid	C22H18O11	-	35435.7	28336.9	28739.1	14827.9	19684.6	18658.7	1.17913	0.0128213	0.0471536	1.73988	0.79899	insig
HJN012	4,7,9,9'-Tetrahydroxy-3,3'-dimethoxy-8-O-4'-neolignan	C20H26O7	-	111267	113151	110167	36015.8	33199.8	31270.8	1.27154	6.62874e-06	0.00184734	3.32965	1.73537	up
Zbsn004929	Apigenin 7-O-beta-D-glucoside	C21H20O10	578-74-5	98391.7	57056.9	74461.2	29122.9	45011.5	64665.1	0.875123	0.128368	0.209325	1.65642	0.728065	insig
pme0422	Isoferulic Acid*	C10H10O4	25522-33-2	2.12106e+06	1.70647e+06	1.60185e+06	3.71996e+06	3.45213e+06	3.6893e+06	1.23626	0.00192769	0.0202366	0.499879	-1.00035	down
Lmbn004790	Methyl 3-(3-hydroxy-4-methoxyphenyl)propanoate	C11H14O4	129150-61-4	374877	514153	438302	91492.7	97643.1	86239.7	1.26485	0.0124906	0.0462909	4.82008	2.26906	up
pmn001716	Carthamone*	C21H20O11	86579-00-2	3.49763e+06	3.73178e+06	2.51002e+06	890900	705267	1.10088e+06	1.22718	0.0175845	0.0572673	3.61114	1.85246	up
MWSN0062	Luteolin 7-O-beta-D-glucoside*	C21H20O11	5373-11-5	2.0565e+06	2.31553e+06	2.21937e+06	666735	523872	723488	1.25674	0.000122165	0.00597632	3.44361	1.78392	up
MWStz631	(-)-Pinoresinol glucoside	C26H32O11	41607-20-9	48037	42490.5	55341.2	82122.1	96899.9	212647	1.06053	0.184565	0.272942	0.372428	-1.42497	down
Lcgn000239	dihydrodehydrodiconiferyl alcohol-9-O-β-D-glucopyranoside	C26H34O11	-	36600.8	39458.4	45078.2	38037	32413.4	49969.1	0.079577	0.969487	0.974667	1.00596	0.00857526	insig
Lcfn086739	Plantaginin	C21H20O11	26046-94-6	842522	837096	1.056e+06	1.4354e+06	1.44986e+06	3.97923e+06	0.967726	0.244543	0.341021	0.398518	-1.32728	insig
Wbtn004921	9-hydroxy-2-(3-hydroxy-4-methoxyphenyl)-3-(hydroxymethyl)-12-methoxy-2,3-dihydro-1,4,5-trioxatetraphen-10-one	C24H20O9	-	262096	293427	235630	314969	280742	431249	0.837961	0.220186	0.312579	0.770383	-0.376351	insig
Li512115	Isochlorogenic acid b	C25H24O12	14534-61-3	411724	336787	245977	622131	747365	866254	1.17123	0.0113856	0.0437194	0.444812	-1.16873	down
HJN049	2α,3α-Epoxy-5,7,3',4'-tetrahydroxyflavan-(4β→8)-catechin	C30H24O12	-	1.13228e+07	7.80066e+06	1.41207e+07	1.83521e+06	2.29275e+06	2.34662e+06	1.23978	0.0385882	0.0906694	5.13457	2.36024	up
MWStz517	(2R,3S)-Dihydrodehydroconiferyl alcohol	C20H24O6	126253-41-6	212103	261079	243730	314065	401225	424163	1.14838	0.0367793	0.0879396	0.629173	-0.668472	insig
Wasn005621	Glucosyl 9-hydroxy-3-methyldec-2-enoic acid	C17H30O8	-	120171	144638	146419	312910	312231	327866	1.25886	0.000204599	0.00756954	0.431507	-1.21254	down
Saln003891	Suspensoside A	C16H26O9	-	122234	161694	168422	366120	342001	412892	1.23595	0.00153553	0.0178472	0.403519	-1.30929	down
MWS20182	Dihydroferulic Acid	C10H12O4	1135-23-5	179597	214059	147974	46278	80699.3	50154	1.20027	0.00999704	0.0406868	3.05779	1.61249	up
Zbsn004974	Proanthocyanidin A2*	C30H24O12	41743-41-3	1.58286e+07	1.64436e+07	1.66264e+07	1.83203e+06	2.09277e+06	2.063e+06	1.27303	6.93908e-05	0.00446658	8.16637	3.02969	up
MWSmce466	4'-Hydroxyacetophenone	C8H8O2	99-93-4	84618	36407.1	34437.8	85167	63531.5	84522.3	0.795162	0.251728	0.348261	0.666591	-0.585126	insig
Lazn004429	(2S,3R,4S,6S)-2-[4-[(1R,2R)-1,3-Dihydroxy-2-[4-[(E)-3-hydroxyprop-1-enyl]-2,6-dimethoxyphenoxy]propyl]-2,6-dimethoxyphenoxy]-6-(hydroxymethyl)oxane-3,4-diol	C28H38O13	-	135815	124353	133407	85547.8	95644.3	139343	0.7644	0.276142	0.369498	1.22787	0.296153	insig
Wahln04659	5'-Methoxylariciresinol xyloside	C26H34O11	-	122794	116792	138867	98606.7	72435.2	141857	0.619079	0.396172	0.490899	1.2095	0.274416	insig
MWS0435	Acetaminophen	C8H9NO2	103-90-2	35711.9	27804.7	22491	13145.9	17601.7	15583	1.12935	0.0627157	0.124881	1.85639	0.8925	insig
Lmnn002886	1'-O-(3,4-Dihydroxyphenethyl)-O-caffeoyl-glucoside	C23H26O11	-	31186.5	27125	30226	60785.8	45670.7	101245	1.09907	0.138229	0.220698	0.426272	-1.23015	down
MWStz521	Quercetin 3-O-(6-O-malonyl-beta-D-glucoside)	C24H22O15	96862-01-0	2.16493e+06	1.62246e+06	1.45281e+06	344109	437623	1.19021e+06	1.03396	0.035991	0.0869042	2.65738	1.41	up
Wafn004433	1-Hexanol arabinosylglucoside	C17H32O10	-	872616	776825	682667	312208	272576	285285	1.25698	0.00988337	0.0404843	2.68037	1.42243	up
mws1397	Epicatechin gallate*	C22H18O10	1257-08-5	112463	133605	146699	303277	91837.2	114960	0.20619	0.619715	0.691563	0.770022	-0.377029	insig
Hmln002199	Quercetin-3-O-(6''-O-acetyl)galactoside	C23H22O13	-	8.23371e+06	5.78369e+06	7.01501e+06	1.48869e+06	1.96355e+06	4.89217e+06	1.03488	0.0365173	0.0877419	2.52054	1.33373	up
mws0355	Catechin gallate*	C22H18O10	130405-40-2	112463	133605	146699	303277	91837.2	114960	0.20619	0.619715	0.691563	0.770022	-0.377029	insig
Lmhn004960	7-O-Galloyltricetiflavan	C22H18O10	-	86942	71766.3	62227.8	164824	88090.1	70464.3	0.647499	0.359821	0.454608	0.683212	-0.549594	insig
pmn001384	Isochlorogenic acid C	C25H24O12	57378-72-0	269085	302103	257414	435212	587870	912892	1.11978	0.118693	0.197633	0.428003	-1.22431	down
Wasyqn5112	3-Hydroxybenzoate	C7H6O3	10476-50-3	906803	831046	854551	469648	476056	513790	1.26251	0.000416364	0.0106305	1.77623	0.82882	insig
Hahn002315	syringaresinol-4-O-glucoside*	C28H36O13	-	2.04565e+06	1.74629e+06	2.19555e+06	231756	295236	489658	1.23386	0.00119832	0.0164668	5.88944	2.55813	up
Yarn005295	Tortoside A*	C28H36O13	-	2.23817e+06	1.91388e+06	1.88008e+06	267718	295814	461189	1.24936	0.000939406	0.0153033	5.8866	2.55743	up
Cmrn003434	Tubuloside C	C31H38O16	-	13310.5	23560.9	18607.6	35659.2	36123.9	36624.2	1.14957	0.0261322	0.0709735	0.511765	-0.966448	insig
Lamn006359	4'-demethyl-3,9-dihydroeucomin glucoside	C22H24O10	-	2.44221e+06	3.12546e+06	3.11863e+06	2.32012e+06	2.52671e+06	3.57618e+06	0.168487	0.857062	0.886791	1.03126	0.0444066	insig
Wbtn005631	1,3,7-trihydroxy-2-[3,4,5-trihydroxy-6-(hydroxymethyl)oxan-2-yl]xanthen-9-one	C19H18O10	-	58241.8	59861.4	36990.3	49504.8	30812.5	121044	0.180298	0.636194	0.704769	0.770226	-0.376647	insig
Zmhn001036	Choerospondin	C21H22O10	81202-36-0	733702	758099	1.32631e+06	576101	540297	591516	0.976624	0.195425	0.285549	1.65003	0.722495	insig
Zaln004082	3-O-caffeoylshikimic acid*	C16H16O8	-	843244	702726	853125	1.14666e+06	1.23967e+06	1.5263e+06	1.16994	0.0327162	0.0814078	0.613167	-0.705648	insig
Zaln004057	4-caffeoylshikimic acid*	C16H16O8	-	843244	702726	853125	1.14666e+06	1.23967e+06	1.5263e+06	1.16994	0.0327162	0.0814078	0.613167	-0.705648	insig
Wasdn03730	Phenylacetylglycerol 2-glucuronide	C17H22O10	-	1.6119e+06	1.69827e+06	1.43546e+06	3.7251e+06	3.68251e+06	3.66369e+06	1.2655	0.000800549	0.0138875	0.428643	-1.22215	down
Safn004006	Phenylacetylaspartic acid	C12H13NO5	-	116383	120436	163933	391957	279909	356115	1.21592	0.0124564	0.0462824	0.389844	-1.35903	down
Zbqn003921	N-carboxy-N-(2-oxo-2-phenylethyl)-L-alanine	C12H13NO5	-	167507	183488	135664	479440	374914	443659	1.24082	0.00515358	0.0293838	0.374927	-1.41532	down
mws0027	Syringic acid	C9H10O5	530-57-4	289592	304834	126445	1.16506e+06	797401	716487	1.15221	0.0281866	0.0735799	0.269087	-1.89386	down
Zmgn002106	N-Acetyl-L-phenylalanine	C11H13NO3	2018-61-3	385010	256968	349437	599810	577625	456102	1.09753	0.0228275	0.066	0.606913	-0.720439	insig
Lmrgn03385	Dihydrophaseic acid	C15H22O5	41756-77-8	24203.4	47327.3	45198.1	49928.7	33960	49310.5	0.386204	0.579834	0.658132	0.876348	-0.190424	insig
Zbqn004234	N-(malonyl)phenylalanine	C12H13NO5	-	46405	25793.5	23717.4	55738.4	52583.6	53565.1	1.02406	0.0911351	0.162121	0.592486	-0.755146	insig
Lmzn001840	Synargentolide E	C18H24O10	-	64361.1	33900.9	45918.6	269072	279704	280952	1.24804	0.000325092	0.00924623	0.173769	-2.52476	down
mws0179	Chlorogenic acid methyl ester	C17H20O9	29708-87-0	1.66033e+07	1.5031e+07	1.64191e+07	4.7638e+06	3.92349e+06	3.83709e+06	1.26659	0.000147162	0.00679168	3.83679	1.9399	up
Wasn003913	Protocatechuic acid 4-O-(6''-O-Galloy)Glucoside	C20H20O13	-	136324	120618	134800	114826	123789	135565	0.444892	0.496701	0.58628	1.04694	0.0661722	insig
Lmhn002574	Caffeoyl(p-Hydroxybenzoyl)tartaric acid	C20H16O11	-	733070	855882	890561	582962	484917	548155	1.19323	0.0112876	0.0434136	1.53432	0.6176	insig
Wchn004015	3-Hydroxy-1-(4'-hydroxy-3'-methoxyphenyl)-propan-1-one	C10H12O4	-	57166.7	44475.2	77466.2	79990	58695.3	104274	0.702714	0.267656	0.362956	0.737192	-0.439887	insig
Lmyjn03753	Tropate	C9H10O3	552-63-6	66833.5	54676.1	52159.7	14171.2	17192	12182	1.25431	0.00635906	0.0320046	3.98826	1.99576	up
MWSHC20125	5-O-Caffeoylshikimic acid	C16H16O8	73263-62-4	715989	479690	764413	1.06835e+06	1.08211e+06	1.05211e+06	1.10715	0.0410933	0.0946809	0.612038	-0.708307	insig
Waptn03507	Vomifoliol-D-glucopyranoside	C19H30O8	-	152528	165175	170784	174307	140882	173462	0.0262703	0.996728	0.996775	0.999664	-0.000484429	insig
mws0028	Vanillate	C8H8O4	121-34-6	466695	308185	589157	265953	242184	254709	1.0437	0.13172	0.212805	1.78809	0.838418	insig
Lcfn121082	PyroGlu-Ile	C11H18N2O4	-	31898.8	37511.1	38399.8	66799.2	66799.5	41583.2	1.02866	0.108925	0.185665	0.615416	-0.700365	insig
Zahn005590	(7'S,8R,8'R)-3,5'-dimethoxy-3',4,9'-trihydroxy-7',9-epoxy-8,8'-lignan	C20H24O6	-	185301	217933	174956	104886	207124	204637	0.39647	0.615306	0.688489	1.11912	0.162362	insig
mws2212	Caffeate	C9H8O4	331-39-5	223739	149915	271868	298729	295525	519504	0.927047	0.157896	0.24444	0.579589	-0.786897	insig
MWSN0020	(-)-Epicatechin	C15H14O6	490-46-0	245685	232457	212305	71863.3	56117.2	208013	0.939759	0.128853	0.209572	2.05494	1.0391	insig
Lmtn002796	Aromadendrin-7-O-glucoside	C21H22O11	28189-90-4	3.91994e+06	5.84414e+06	4.86778e+06	768448	831122	1.25909e+06	1.24024	0.0142343	0.0497662	5.11844	2.3557	up
ZBN0184	5,7,3',4',5'-Pentahydroxyflavan (Tricetiflavan)	C15H14O6	-	316699	246514	335705	85465.8	105153	168637	1.15187	0.00835656	0.0372995	2.50217	1.32318	up
mws2220	Gallocatechin 3-O-gallate*	C22H18O11	5127-64-0	98475.5	164095	77305.5	105425	36184.5	66895.7	0.7273	0.258641	0.354058	1.63006	0.704925	insig
HJN043	Cinnamtannin B1	C45H36O18	88082-60-4	3.24432e+07	4.31337e+07	3.4049e+07	2.27445e+07	2.86261e+07	2.8477e+07	1.02479	0.0764218	0.143175	1.37294	0.457268	insig
pmn001648	Cinnamtannin D1	C45H36O18	97233-06-2	4.50508e+07	5.17006e+07	4.33505e+07	3.6195e+07	3.33188e+07	3.55265e+07	1.17779	0.0334825	0.0826419	1.33379	0.415534	insig
Lmmn003541	Iriflophenone-3-C-(2'',6''-Di-O-Galloyl)Glucoside	C33H28O18	-	539208	974011	1.41276e+06	456811	722287	334210	0.847974	0.194429	0.284774	1.9335	0.951215	insig
Lmmn002776	Cycloolivil	C20H24O7	3064-05-9	326563	274517	333738	417104	404637	279286	0.59272	0.338719	0.432189	0.849042	-0.236092	insig
Zamn005971	5-[2-(2-hydroxy-phenyl)-vinyl]-benzene-1,3-diol	C14H12O3	-	120147	102513	98746.2	10272.2	13449.1	16045.5	1.26194	0.00317625	0.0245858	8.0823	3.01477	up
MW0144217	Abu-Val-OH	C14H18N2O6	-	52782	89440.5	100018	235827	150019	333564	1.10957	0.0865893	0.156078	0.336722	-1.57037	down
MA10002917	2,4-Dinitrophenol	C6H4N2O5	51-28-5	30650.9	9736.59	28852.3	28984.6	57877.3	37359.5	0.785037	0.171698	0.260206	0.557389	-0.843243	insig
Zmhn001358	4-O-Glucosyl-4-hydroxybenzoic acid	C13H16O8	-	939699	744116	940906	993717	811482	918329	0.253261	0.71611	0.772494	0.963721	-0.0533129	insig
Lmfn000604	6-O-Galloyl-β-D-glucose*	C13H16O10	13186-19-1	79412.5	95214.3	98338.1	36228.1	30182.8	103668	0.794209	0.280267	0.372781	1.60493	0.682515	insig
Zmhn001703	5-O-Galloyl-D-hamamelose*	C13H16O10	-	79412.5	95214.3	98338.1	36228.1	30182.8	103668	0.794209	0.280267	0.372781	1.60493	0.682515	insig
Safn004643	3-Carboxy-4-Methyl-5-Propyl-2-Furanpropionic Acid	C12H16O5	86879-39-2	1.53647e+06	1.22837e+06	1.48424e+06	863223	938283	1.09265e+06	1.13279	0.0218449	0.0640894	1.46816	0.55401	insig
Sadn017326	Litsealactone B	C17H26O3	-	62232	62198.2	61356	70284.2	78210.7	72867.5	1.19715	0.0349344	0.0850936	0.839286	-0.252766	insig
Labn004625	2-Phenylethyl beta-primeveroside	C19H28O10	129932-48-5	294359	386580	337045	744499	889961	817864	1.24592	0.00142106	0.0173039	0.41511	-1.26843	down
pme3193	N-Acetyl-L-glycine	C4H7NO3	543-24-8	16134.8	20783.5	11024.8	19218.4	29041.6	26072.5	0.914508	0.0956687	0.167866	0.644983	-0.632666	insig
Safn004708	(2S,3R,4S,5S,6R)-3,4,5-trihydroxy-6-(hydroxymethyl)oxan-2-yl(2E,6E)-8-hydroxy-2,6-dimethylocta-2,6-dienoate	C16H26O8	-	256532	315860	182393	175308	136767	235605	0.738102	0.230445	0.325069	1.37815	0.46273	insig
Rfn03563	5-methoxycarbonylpentyl alpha-D-mannopyranoside	C13H24O8	-	203217	206930	177298	1.33971e+06	640469	1.24912e+06	1.22438	0.0566567	0.116609	0.181911	-2.4587	down
Lmbn003524	9-Oxononanoic acid	C9H16O3	2553-17-5	76038	44043.9	47758.9	78895.7	110023	99483.5	1.04584	0.0424986	0.0972126	0.581968	-0.780989	insig
Waln011704	1-(2,3-dihydroxypropoxy)-3-(((2-(dimethylamino)ethoxy)(hydroxy)phosphoryl)oxy)propan-2-yl (Z)-14-Octadecenoic Acid	C28H56NO9P	-	114044	110226	119971	98367.9	91530.9	105469	1.08118	0.0348055	0.0848797	1.16547	0.220906	insig
Zbqn002456	N-(3,4,5-trihydroxycinnamicacid)-alanine	C12H13NO6	-	22751	35314.1	39731.1	29681.6	32486.8	43384.1	0.275168	0.715255	0.772494	0.926518	-0.11011	insig
Lmdn006025	2-Hydroxy-2,3-dihydrogenistein	C15H12O6	-	156280	150803	173801	313285	273769	263468	1.23898	0.00647766	0.0322134	0.565397	-0.822663	insig
Zbkn005809	1,2-Bis-O-sinapoyl-beta-D-glucose	C28H32O14	-	3.49084e+06	2.98783e+06	3.27854e+06	1.40956e+07	1.40853e+07	1.42982e+07	1.272	1.13673e-05	0.00219659	0.229694	-2.12221	down
Yyhn007343	aceroside Ⅷ	C30H42O12	-	1.52505e+06	1.37437e+06	1.36808e+06	2.28738e+06	1.91783e+06	2.04584e+06	1.21066	0.0133688	0.0483015	0.682687	-0.550705	insig
Zbfn006009	2-Feruloyl-6-(4-hydroxycinnamoyl)glucoside	C25H26O11	-	26827.4	16463.5	20439.6	46100.2	46669.2	40116.9	1.18453	0.0048073	0.0289567	0.479587	-1.06014	down
Wafn002081	Dihydroxybenzoyl xyloside	C12H14O8	-	60855.2	56028.6	33670.6	55831	58975.3	32318	0.063517	0.927886	0.944337	1.02331	0.03325	insig
Lmbn003970	9,12,13-TriHOME	C18H34O5	97134-11-7	2.03793e+06	2.41979e+06	3.29861e+06	2.46702e+06	1.72546e+06	2.1627e+06	0.607214	0.353234	0.447674	1.22047	0.287441	insig
Zbfn004495	3-O-(3,5-Dimethoxy-4-hydroxybenzoyl)-4-O-caffeoylquinic acid	C25H26O13	-	24650	40381.7	42131.8	40098	26538.5	39142	0.00719767	0.951239	0.963051	1.01309	0.0187661	insig
Hmcn000773	6'-O-Glucosylaucubin	C21H32O14	-	20255.3	14109.2	23986.5	13371.9	15133.5	19515.7	0.546631	0.379248	0.473223	1.21511	0.281088	insig
Zabn104819	1-Sinapoyl-2-feruloylgentiobiose	C33H40O18	-	47079.8	45211.1	35253.4	192213	189849	227149	1.263	0.0030985	0.0242539	0.20936	-2.25594	down
Lmmp000647	Glucan	C18H32O16	9041-22-9	79477.5	114568	80049.4	149899	114058	67278.1	0.347062	0.527231	0.614297	0.827494	-0.273179	insig
mws1060	9-(Arabinosyl)hypoxanthine	C10H12N4O5	7013-16-3	198244	204687	198830	124633	106315	115231	1.25645	0.00136791	0.0173039	1.7383	0.797676	insig
mws0178	Chlorogenate*	C16H18O9	327-97-9	2.54699e+07	3.41056e+07	3.24982e+07	6.32471e+07	6.87775e+07	6.46746e+07	1.2371	0.000909071	0.0151264	0.468094	-1.09513	down
Lmgn002250	Dicaffeoylquinic acid-O-glucoside	C31H34O17	-	53855.6	42270.6	41312.7	191230	121749	185358	1.23275	0.0292185	0.0752626	0.275795	-1.85833	down
MA10107783	3-[(1-Carboxyvinyl)oxy]benzoate	C10H8O5	16929-37-6	141427	176020	211212	559251	573701	493536	1.24363	0.000405848	0.0105607	0.325031	-1.62135	down
Zmdn011161	Chrysophanic acid 9-anthrone	C15H12O3	491-58-7	237454	301171	272949	180117	249831	202948	0.933848	0.0977544	0.170716	1.28232	0.358755	insig
Zmdn006929	Aloe emodin anthrone	C15H12O4	6247-99-0	28101	24001.1	26209.6	17704.4	17428.6	17573.7	1.24055	0.0183579	0.0582143	1.4858	0.57124	insig
pmn001687	Cis-Coutaric acid	C13H12O8	67920-37-0	53462.7	55855.2	50068.8	78758.3	73741.4	111363	1.12381	0.0952615	0.167392	0.604052	-0.727255	insig
MWSHC2016	Epigallocatechin gallate*	C22H18O11	989-51-5	93318.2	127524	105015	104474	45225.5	60352.3	0.874358	0.150355	0.234695	1.55132	0.633497	insig
Zmtn001464	Xanthurenic acid	C10H7NO4	59-00-7	627020	583127	684907	953171	889810	945837	1.23211	0.0019158	0.0201985	0.679519	-0.557415	insig
pmb2787	9-OxoODE*	C18H30O3	54232-59-6	17772	20297	14515.8	22831	19387.4	24598.3	0.909364	0.105108	0.181005	0.786999	-0.345567	insig
mws1086	Soyasapogenol B	C30H50O3	595-15-3	27201.6	25665.1	25965.1	25711.3	25098.3	26693.6	0.401813	0.53956	0.625331	1.01714	0.024523	insig
pme2827	Hexadecanal	C16H32O	629-80-1	1.76994e+06	1.8277e+06	1.68428e+06	1.64759e+06	1.60488e+06	1.8468e+06	0.438766	0.525268	0.612395	1.03582	0.0507699	insig
pme3207	cis,cis-Muconate	C6H6O4	1119-72-8	4.3266e+06	4.49794e+06	4.21649e+06	2.21809e+06	3.51739e+06	2.99295e+06	1.06723	0.0566837	0.116609	1.49409	0.579263	insig
Lmgn000160	3-Ureidopropionate	C4H8N2O3	462-88-4	490909	449628	411985	347107	411406	376637	0.991513	0.0719501	0.137815	1.19149	0.252768	insig
Lmxn002712	6''-O-Acetylharpagide	C17H26O11	-	169362	148585	140467	113377	101909	133055	1.04751	0.042946	0.0976263	1.31599	0.396152	insig
Zbrn008158	Chrysoeriol*	C16H12O6	491-71-4	51053.5	69618.3	64089	57419.6	54482.3	67766.7	0.132443	0.816774	0.853966	1.02834	0.0403205	insig
Zbjn008081	Kaempferide*	C16H12O6	491-54-3	51053.5	69618.3	64089	57419.6	54482.3	67766.7	0.132443	0.816774	0.853966	1.02834	0.0403205	insig
HJN037	3,5-Dihydroxy-4-methoxybenzoic acid; 4-O-Methylgallic Acid	C8H8O5	4319-02-2	22402.3	15438.3	13520.8	32824	10427.5	25909.3	0.345798	0.474816	0.565433	0.742639	-0.429268	insig
Wahln03985	(R)-1-[(2-O-D-Apio-Beta-D-Furanosyl-Beta-D-Glucopyranosyl)Oxy]-3-Octanol	C19H36O11	-	55245.7	50278.2	38886.6	176481	146614	193104	1.24838	0.00646002	0.0322134	0.279758	-1.83775	down
Wcdn003654	Feruloyl Lactate	C13H14O7	-	384728	389058	332018	406363	513995	648284	0.967796	0.151078	0.235524	0.704944	-0.504419	insig
Lmbn002072	2-Propylsuccinic acid	C7H12O4	618-57-5	82555.5	81052.5	77610	54717.8	68131.8	66642.5	1.09772	0.0436364	0.0982145	1.27297	0.348199	insig
Zmjn001813	Pimelate	C7H12O4	111-16-0	82555.5	81052.5	77610	54717.8	68131.8	66642.5	1.09772	0.0436364	0.0982145	1.27297	0.348199	insig
MWStz549	Lyoniside	C27H36O12	34425-25-7	101936	116845	102932	117375	111367	120005	0.816488	0.195394	0.285549	0.922485	-0.116403	insig
Hmln003529	Benzyl β-primeveroside	C18H26O10	130622-31-0	426832	342751	395076	589636	679422	404750	0.910255	0.162315	0.249073	0.695814	-0.523226	insig
Hmhn003518	4-O-β-D-glucopyranosylferulic acid	C16H20O9	-	2.77724e+06	3.13382e+06	2.83617e+06	5.31341e+06	5.07315e+06	3.94071e+06	1.17621	0.0406806	0.0942279	0.61053	-0.711866	insig
Waptn03329	Benzyl 6-O-beta-D-apiofuranosyl-beta-D-glucoside*	C18H26O10	115009-57-9	1.35441e+06	1.57689e+06	1.05828e+06	798476	570076	729341	1.14807	0.0359086	0.0867908	1.90171	0.927295	insig
Waptn03150	Benzyl alcohol xylopyranosyl-(1-6)-glucopyranoside*	C18H26O10	-	1.75509e+06	1.37897e+06	1.66723e+06	1.03723e+06	653980	861285	1.15084	0.00915391	0.0392622	1.88102	0.911517	insig
Zmhn002334	6-O-Feruloyl-glucose	C16H20O9	137887-25-3	217373	284006	270320	344244	319980	429143	1.04777	0.0625409	0.124881	0.7058	-0.502668	insig
Rfn063680	2-β-D-Glucopyranosyloxy-4-methoxy-cis-cinnamic acid	C16H20O9	-	1.96316e+06	1.91482e+06	1.75554e+06	3.10243e+06	2.52952e+06	2.84008e+06	1.20817	0.0189354	0.0593796	0.664955	-0.58867	insig
Lmyn003971	Dihydrodehydrodiconiferyl alcohol-4-O-glucoside*	C26H34O11	-	242203	313819	296421	472067	378901	461410	1.14597	0.0164105	0.0544641	0.649541	-0.622508	insig
Lmmn002274	Isolariciresinol-9'-O-glucoside*	C26H34O11	63358-12-3	271575	243112	270036	389811	432772	368962	1.22542	0.00815231	0.0366058	0.658576	-0.602579	insig
pmn001423	Roseoside	C19H30O8	54835-70-0	4.7452e+06	5.18398e+06	4.95365e+06	8.38903e+06	6.61242e+06	9.54636e+06	1.1628	0.0606013	0.122404	0.606279	-0.721946	insig
Wabn003563	3'-O-Beta-D-Glucopyranosyl plumbagic acid	C17H22O10	-	332109	367470	401919	601444	637928	690730	1.23872	0.0014092	0.0173039	0.570694	-0.80921	insig
Wasn003942	Glucosyl 6,9-dihydroxydec-4-enoic acid	C16H28O9	-	1.11624e+06	1.02254e+06	1.16538e+06	733520	947566	1.1213e+06	0.719411	0.271635	0.366476	1.17905	0.237629	insig
Rfn059139	[6-[3,4-dihydroxy-2,5-bis(hydroxymethyl)oxolan-2-yl]oxy-3,4,5-trihydroxyoxan-2-yl]methyl(E)-3-(4-hydroxy-3-methoxyphenyl)prop-2-enoate	C22H30O14	-	4.11283e+06	3.36296e+06	4.39405e+06	4.43344e+06	5.17997e+06	6.57338e+06	0.93972	0.134287	0.215954	0.733304	-0.447516	insig
Zbqn003748	N-malonylleucine	C9H15NO5	-	52018.7	91070.5	22079.8	107967	86073.3	110130	0.855885	0.133566	0.21522	0.543015	-0.880937	insig
MWStz488	4-p-Coumaroylquinic acid	C16H18O8	93451-44-6	296911	410135	320837	1.12246e+06	1.09864e+06	1.10834e+06	1.25698	0.00141955	0.0173039	0.308725	-1.6956	down
Rln002243	[(2R,3S,4S,5R,6S)-6-(4-acetylphenoxy)-3,4,5-trihydroxyoxan-2-yl]methyl (E)-3-(3,4,5-trimethoxyphenyl)prop-2-enoate	C26H30O11	-	4.11283e+06	3.36296e+06	4.39405e+06	4.43344e+06	5.17997e+06	6.57338e+06	0.93972	0.134287	0.215954	0.733304	-0.447516	insig
MWStz398	4'-O-beta-D-Glucosyl-cis-p-coumarate	C15H18O8	117405-48-8	392278	333723	235493	218300	243334	355540	0.455343	0.482916	0.573126	1.17661	0.234634	insig
pmn001419	p-Coumaroyl-D-glucose	C15H18O8	7139-64-2	300509	302897	364276	283373	310605	355540	0.131097	0.848087	0.880111	1.01913	0.0273379	insig
Wafn002827	Dihydroferulic acid glucoside	C16H22O9	-	909887	876772	941956	227237	199235	424089	1.18813	0.00885114	0.0383863	3.20802	1.68168	up
WaYn003112	Erythro-Guaiacylglycerol-β-threo-syringylglycerol Ether	C21H28O10	1313434-74-0	29098.1	28099.3	34962.2	56745	41621	105895	1.00652	0.192644	0.282667	0.451186	-1.14821	down
Lmcn009539	E,E,Z-1,3,12-Nonadecatriene-5,14-diol	C19H34O2	-	516712	727928	698188	522462	870692	526695	0.100202	0.957479	0.966019	1.01197	0.017165	insig
Zmyn000110	alpha-D-Glucosamine 1-phosphate	C6H14NO8P	2152-75-2	47185.7	45044.4	30540.2	39682.6	56249.6	55480.9	0.659077	0.272873	0.366586	0.81083	-0.302528	insig
pmf0138	D-Mannose*	C6H12O6	3458-28-4	190538	216907	212193	217414	227840	322680	0.777615	0.275428	0.368745	0.80689	-0.309556	insig
pme3511	Orotidine	C10H12N2O8	314-50-1	13098.1	13637.7	19178.5	45534.3	48884	69774.2	1.22742	0.0287597	0.0745502	0.279637	-1.83837	down
Wayn000504	Malic acid-1-O-diglucoside	C16H26O15	-	57084.9	59387.1	61004.7	61337.8	40563.3	69726.1	0.220062	0.843601	0.876571	1.03408	0.0483521	insig
MWSmce676	D-Arabinose*	C5H10O5	10323-20-3	103476	108753	68124	136275	98687.8	130193	0.777038	0.177658	0.265294	0.76776	-0.381272	insig
MWSmce199	L-Xylose*	C5H10O5	25990-60-7	103476	108753	68124	136275	98687.8	130193	0.777038	0.177658	0.265294	0.76776	-0.381272	insig
Wayn000815	N-(1-Deoxy-1-fructosyl)Glutamic acid	C11H19NO9	-	75495.4	84064.8	100653	116923	100254	139280	0.991565	0.0868155	0.15637	0.729997	-0.454037	insig
Zmyn004449	9-Hydroxy-12-oxo-10(E),15(Z)-octadecadienoic acid	C18H30O4	-	16031.2	18506.6	22739.9	9116.44	6815.54	9182.97	1.20516	0.020307	0.061703	2.28062	1.18943	up
Rn00844	dGDP	C10H15N5O10P2	-	493404	486319	455875	655988	532956	862520	0.98016	0.164554	0.251877	0.699792	-0.515003	insig
MWS0132	Glutathione disulfide	C20H32N6O12S2	27025-41-8	1.75808e+06	1.5095e+06	1.64143e+06	1.93427e+06	1.93844e+06	2.0432e+06	1.13901	0.0260283	0.0709735	0.829796	-0.269171	insig
pme0256	Xanthine	C5H4N4O2	69-89-6	36063.7	34418.9	22674.8	38355.2	28174.2	28745.3	0.116481	0.901865	0.92377	0.977778	-0.032421	insig
Lmmn000806	Dimethylmalonic acid*	C5H8O4	595-46-0	49269.7	40501.9	50781.2	67577.2	55136.1	80115.6	1.03789	0.0853825	0.15413	0.692963	-0.52915	insig
mws0473	2-Methylsuccinic acid*	C5H8O4	498-21-5	49269.7	40501.9	50781.2	67577.2	55136.1	80115.6	1.03789	0.0853825	0.15413	0.692963	-0.52915	insig
Lmmn002164	Monomethyl succinate*	C5H8O4	3878-55-5	49269.7	40501.9	50781.2	67577.2	55136.1	80115.6	1.03789	0.0853825	0.15413	0.692963	-0.52915	insig
pmb3061	5-O-p-Coumaroylquinic acid O-glucoside	C22H28O13	-	60584.2	38105.4	94407.9	33588.5	18287.1	38728	0.924707	0.161486	0.248574	2.13123	1.09169	insig
pmn001690	3-Hydroxy-4-isopropylbenzylalcohol-3-O-glucoside	C16H24O7	-	140920	140855	129523	65051.8	47139	73229	1.20846	0.00349471	0.0258249	2.2182	1.14939	up
Labn003679	(E)-caffeyl alcohol 4-O-β-D-glucopyranoside	C15H20O8	-	716061	743653	605053	284822	259941	410462	1.18552	0.00431462	0.0282181	2.16155	1.11207	up
mws0341	(R)-2-Hydroxyisocaproate	C6H12O3	20312-37-2	844192	808853	684842	409089	506375	417372	1.20971	0.00694232	0.0333613	1.75407	0.810706	insig
pmb2640	Dodecanoic acid	C12H24O2	143-07-7	128303	125991	124950	140849	140220	141709	1.25989	0.00141888	0.0173039	0.897028	-0.156776	insig
Lmdn003756	Methyl caffeate	C10H10O4	3843-74-1	17293.9	8295.86	17049.9	40389.2	52191.4	49717.7	1.18103	0.00233603	0.0217968	0.29965	-1.73865	down
Lmdn001560	6-DeoxyCatalpol	C15H22O9	99499-99-7	39964.9	36484.6	27767.3	65753	70373.2	61039.7	1.19843	0.00315924	0.0245318	0.528575	-0.919821	insig
Lmfn003035	6-O-p-Coumaroyl-β-D-glucose	C15H18O8	114297-65-3	490755	656856	527279	355916	397109	465089	1.02325	0.0743652	0.140829	1.37499	0.459417	insig
pmn001646	Cinnamtannin A1	C45H38O18	37064-30-5	3.9707e+06	3.96349e+06	3.74813e+06	3.63687e+06	3.45016e+06	4.1852e+06	0.38259	0.606385	0.681626	1.03638	0.0515534	insig
ZBN0051	Arecatannin B1	C45H38O18	79763-28-3	4.06571e+06	3.99391e+06	3.91323e+06	3.74883e+06	3.92436e+06	3.68028e+06	0.98367	0.0857295	0.154642	1.05455	0.076633	insig
Wasn001627	Glucosyl 2,3-Dihydroxy-2-Methylbutanoic Acid	C11H20O9	-	162366	137644	120676	273705	272061	283373	1.23597	0.00478627	0.0289567	0.507377	-0.978869	insig
Rln0134	3-[(3R,4S,5S,6R)-3,4,5-trihydroxy-6-(hydroxymethyl)oxan-2-yl]oxybenzoic acid	C13H16O8	-	620671	617095	707104	336689	346966	502762	1.12105	0.0241967	0.0682642	1.63928	0.713063	insig
mws0275	Malate	C4H6O5	636-61-3	4.10454e+07	4.08366e+07	4.11934e+07	4.04892e+07	3.83415e+07	4.45236e+07	0.0101486	0.96377	0.971315	0.997738	-0.00326637	insig
pmf0139	D-Galactose*	C6H12O6	59-23-4	323898	343628	335356	437379	385076	485542	1.12794	0.0675332	0.1311	0.766731	-0.383207	insig
mws0874	3'-AMP	C10H14N5O7P	84-21-9	70155.8	97242.8	72894	90024.6	77647.7	83979	0.304926	0.714932	0.772494	0.954864	-0.0666336	insig
mws1089	Sucrose 6-phosphate	C12H23O14P	22372-29-8	922506	824772	605728	1.03567e+06	993444	1.05656e+06	0.95383	0.115867	0.19425	0.76256	-0.391077	insig
MWS1882	Iminodiacetic acid	C4H7NO4	142-73-4	690575	692011	669626	823113	930325	779237	1.13132	0.06684	0.130168	0.810294	-0.303482	insig
mws0219	L-Aspartate	C4H7NO4	56-84-8	690575	692011	669626	823113	930325	779237	1.13132	0.06684	0.130168	0.810294	-0.303482	insig
mws2523	alpha,alpha'-Trehalose 6-phosphate	C12H23O14P	4484-88-2	922506	824772	605728	1.03567e+06	993444	1.05656e+06	0.95383	0.115867	0.19425	0.76256	-0.391077	insig
Wmyn000214	gentisic acid 5-O-β-D-(6'-O-galloyl)-gluco-pyranoside	C20H20O13	-	88761.7	47942.2	45896.7	82197	64313.5	84470.7	0.657972	0.375461	0.469998	0.790543	-0.339085	insig
pme0282	Phthalate	C8H6O4	88-99-3	46650	52941.9	55246.6	59336	97992.2	76562.7	1.00515	0.136337	0.218245	0.662012	-0.595071	insig
Lcfn121152	8alpha-acetoxy-5alpha-hydroxy-7-oxodecan-10-olide	C12H18O6	-	296793	260801	262814	304517	316109	331322	1.07254	0.0426845	0.0972126	0.861822	-0.214539	insig
Wasn003817	Glucosyl 5,8-dihydroxy-2,6-dimethylocta-2,6-dienoic acid	C16H26O9	-	289927	256609	290269	276008	198394	336763	0.202988	0.853843	0.884208	1.03161	0.0448938	insig
Waln010192	2-(2,3-dihydroxypropoxy)-3-(((2-(dimethylamino)ethoxy)(hydroxy)phosphoryl)oxy)propyl (8E,11Z,14Z)-octadeca-8,11,14-trienoate	C28H52NO9P	-	365067	377789	407774	299624	291765	311536	1.21569	0.0116688	0.0443513	1.27434	0.349747	insig
MWSmce203	D-Cellobiose	C12H22O11	528-50-7	103546	109235	113591	148331	145061	154938	1.24778	0.000586673	0.0122847	0.727974	-0.458042	insig
Walbn07906	2,6-Di-tert-butyl-4-hydroxymethylphenol	C15H24O2	88-26-6	912741	845400	843318	935891	929961	888632	0.871426	0.145751	0.229707	0.944445	-0.0824611	insig
Zmyn004732	2(R)-HOT	C18H30O3	-	214204	260533	345864	327225	170875	225837	0.370212	0.619749	0.691563	1.13353	0.180816	insig
Lmmn005168	Siegesbeckic acid	C20H32O4	-	369656	332167	362596	487656	519113	545001	1.23899	0.00207752	0.0205956	0.685939	-0.543848	insig
MWS80007	13-Hydroperoxy-9Z,11E-octadecadienoic acid*	C18H32O4	23017-93-8	115986	111922	108140	79662	73097.8	79248.7	1.25233	0.000374043	0.00992101	1.44843	0.534488	insig
Lmxn008846	Hydroxydihydrobovolide*	C11H18O3	-	10745	10024.5	10877	15040.3	11773.1	29297.1	0.859712	0.268672	0.363882	0.564002	-0.826227	insig
Hmln008119	Robinlin	C11H18O3	-	10745	10024.5	10877	15040.3	11773.1	29297.1	0.859712	0.268672	0.363882	0.564002	-0.826227	insig
Zjbn102516	3,3'-Dihydroxy-5-methoxybibenzyl	C15H16O3	-	19762.9	85600.8	30414.6	21677.9	21149.2	63422.7	0.209302	0.713611	0.772342	1.27791	0.353791	insig
Lmmn003663	5-Glucosyloxy-2-Hydroxybenzoic acid methyl ester	C14H18O9	-	111964	129351	130853	151232	189133	307019	0.97823	0.187837	0.277111	0.574878	-0.798672	insig
Wbtn007675	Calyxanthone*	C15H10O6	98973-45-6	103939	95641.5	288160	155484	122202	253021	0.261901	0.857836	0.887216	0.919037	-0.121804	insig
MW0144200	Abu-Ala-OH	C12H14N2O6	-	732167	816409	983808	528601	757635	713649	0.826719	0.156834	0.243103	1.26626	0.340578	insig
mws0712	N-Propionylglycine	C5H9NO3	21709-90-0	30714.5	30262.1	38173.5	40979.5	55913.9	37595.2	0.916688	0.159583	0.246513	0.737238	-0.439798	insig
mws0102	Indole-5-carboxylic acid*	C9H7NO2	1670-81-1	203887	207505	249433	66762.4	89462.6	126736	1.16164	0.00572717	0.0309312	2.33539	1.22367	up
Wayn002279	Dihomocitric acid	C8H12O7	-	4.11587e+06	2.63253e+06	2.82408e+06	2.93736e+06	2.76534e+06	3.21708e+06	0.222845	0.6917	0.753294	1.07317	0.101883	insig
Jmzn006005	3,4-methylenedioxy cinnamyl alcohol	C10H10O3	17581-86-1	65427	61102.2	64454.5	48962.2	43386.3	51845.2	1.18211	0.0111669	0.0431505	1.32449	0.405442	insig
pme1201	Phloretin	C15H14O5	60-82-2	53953.4	51749.6	53952.8	1.5857e+06	1.6469e+06	1.8102e+06	1.27401	0.00168833	0.0192077	0.0316601	-4.98119	down
Zahn006407	3-(6,7-dimethoxy-2h-1,3-benzodioxol-5-yl)prop-2-en-1-ol	C12H14O5	-	1.47907e+06	1.4799e+06	1.42297e+06	3.90639e+06	4.90884e+06	1.96452e+06	1.05908	0.132323	0.213497	0.406498	-1.29868	down
Waptn06702	(9S)-Hydroxyoctadecadienoic acid	C18H32O3	73543-67-6	584295	640868	1.01303e+06	1.09511e+06	627457	666460	0.159192	0.815222	0.853966	0.936866	-0.0940858	insig
mws0976	Pseudouridine	C9H12N2O6	1445-07-4	354469	197746	260729	309878	192322	246093	0.210054	0.725194	0.779361	1.0864	0.119553	insig
Lmbn005287	(7S,8S)-DiHODE*	C18H32O4	143288-65-7	109474	104324	108579	74801	74491.1	81277.7	1.25056	0.000598371	0.0122993	1.39817	0.483543	insig
Sasn008742	9,10-dihydroxy-8-oxooctadec-12-enoic acid	C18H32O5	-	14712.9	12631.8	12838.8	11540	10513.1	15154	0.428761	0.571175	0.651624	1.07999	0.111024	insig
MA10039641	beta-Lactose*	C12H22O11	63-42-3	1.23226e+07	1.31831e+07	1.18122e+07	1.97893e+07	1.56738e+07	1.68767e+07	1.1598	0.0436464	0.0982145	0.712993	-0.488041	insig
pme2529	1,5-Anhydro-D-glucitol	C6H12O5	154-58-5	39380	57435.2	67674.5	69774.7	82615.8	95126.7	0.964748	0.0672661	0.130685	0.664559	-0.589531	insig
Sasn000615	lactobionic acid	C12H22O12	96-82-2	31732.5	38317.5	29898.8	59537.7	51204.8	43636.5	1.119	0.038255	0.0899728	0.647425	-0.627216	insig
MWSmce598	Maltopentaose	C30H52O26	34620-76-3	85166.6	68825.8	73222.8	113592	116406	132180	1.2093	0.00438788	0.0284605	0.627356	-0.672643	insig
Lmyn006011	Gingerglycolipid B	C33H58O14	88168-90-5	186702	182441	199727	150664	152797	165721	1.17445	0.00926435	0.0393413	1.21247	0.277948	insig
Safn009833	5-[(1S,2R,3R,5S)-3,5-dihydroxy-2-[(E,3S)-3-hydroxyoct-1-enyl]cyclopentyl]pentanoic acid	C18H32O5	-	1.23095e+06	1.35942e+06	1.56798e+06	1.53168e+06	1.32621e+06	1.51582e+06	0.38466	0.581177	0.659351	0.950761	-0.0728457	insig
MWS1839	Ethylparaben	C9H10O3	120-47-8	24996.6	15464.7	16075	44151.6	16245.7	21722.7	0.530338	0.428687	0.520123	0.68846	-0.538555	insig
MWS5147	3-(Methylthio)propanoate	C4H8O2S	646-01-5	2.97679e+06	3.14442e+06	5.6274e+06	6.8679e+06	3.7176e+06	6.61461e+06	0.718921	0.243908	0.340347	0.683055	-0.549927	insig
pmn001553	Cimidahurinine*	C14H20O8	142542-89-0	59877.7	75295.9	71829.1	153991	168412	213259	1.23606	0.0199642	0.0610406	0.386442	-1.37168	down
Wahln02444	Hydroxytyrosol Glucoside*	C14H20O8	76873-99-9	59877.7	75295.9	71829.1	153991	168412	213259	1.23606	0.0199642	0.0610406	0.386442	-1.37168	down
Wacyn02543	Methylgallic Acid 3-(6''-Sulfate)Glucoside*	C14H18O13S	-	3.0366e+06	2.91664e+06	2.92729e+06	1.18478e+06	1.15469e+06	1.2946e+06	1.26944	7.55251e-06	0.00184734	2.44368	1.28906	up
Labn002437	methyl 3,5-dihydroxy-4-((3,4,5-trihydroxy-6-((sulfooxy)methyl)tetrahydro-2H-pyran-2-yl)oxy)benzoate*	C14H18O13S	-	3.0366e+06	2.91664e+06	2.92729e+06	1.18478e+06	1.15469e+06	1.2946e+06	1.26944	7.55251e-06	0.00184734	2.44368	1.28906	up
Lmbn004240	9,10-Dihydroxy-12,13-epoxyoctadecanoate	C18H34O5	-	18033.8	16621.5	18754.6	8205.4	9725.46	12869.3	1.14657	0.0182096	0.0582143	1.73408	0.794167	insig
pmn001672	Furanofructosyl-α-D-(3-mustard acyl)glucoside*	C23H32O15	-	1.66982e+06	1.52438e+06	1.4511e+06	5.78225e+06	5.01113e+06	4.43196e+06	1.26016	0.0105022	0.0414999	0.305103	-1.71263	down
Wahln03616	Demethylsyringin	C16H22O9	-	1.3954e+06	1.39826e+06	1.19893e+06	292728	268091	241821	1.269	0.00266099	0.0230782	4.97433	2.3145	up
mws0097	(+)-Pinoresinol*	C20H22O6	487-36-5	220144	243700	242734	365655	426994	558571	1.183	0.061075	0.122954	0.522918	-0.935343	insig
MWSHC20189	Epipinoresinol*	C20H22O6	24404-50-0	221332	270552	261639	418259	440844	558571	1.20532	0.0261931	0.0709735	0.531521	-0.911803	insig
MWStz451	Clemaphenol A*	C20H22O6	362606-60-8	221332	270552	261639	418259	440844	558571	1.20532	0.0261931	0.0709735	0.531521	-0.911803	insig
Wdbn006607	3,3'-bis(3,4-dihydro-4-hydroxy-6-methoxy-2H-1-benzopyran)	C20H22O6	-	221332	270552	261639	418259	440844	558571	1.20532	0.0261931	0.0709735	0.531521	-0.911803	insig
Lcfn143038	10-hydroxydecanoicacid10-O-beta-D-glucopyranoside	C16H30O8	-	226311	208917	189527	14200.1	14525	12328.5	1.27258	0.00287095	0.0236951	15.218	3.92771	up
WaYn006850	Buddlenol F*	C32H38O12	97399-83-2	77033.9	81783.6	85057.6	38217.5	41458.9	56042.1	1.18118	0.0121688	0.0460045	1.79692	0.845524	insig
MWSmce675	Arbutin	C12H16O7	497-76-7	249527	206908	214267	24030.2	18516.8	32839.4	1.25768	0.00219803	0.0209311	8.89686	3.1533	up
Lmzn001983	D-Threo-guaiacylglycerol-7-O-β-D-glucoside	C16H24O10	-	21274.7	25324.8	17218.2	15345.7	11737.2	26024.2	0.508158	0.516398	0.605228	1.20168	0.265054	insig
Zmln000899	Syringaldehyde-4-O-glucoside	C15H20O9	-	89764	68465.6	61005.4	148743	107290	128237	1.12917	0.0240481	0.0681506	0.570523	-0.809642	insig
mws0639	2,3-Dihydroxybenzoate*	C7H6O4	303-38-8	6.85219e+06	6.22633e+06	6.33532e+06	8.59534e+06	6.47722e+06	7.66652e+06	0.838437	0.205729	0.297407	0.853766	-0.228088	insig
mws0180	2,5-Dihydroxybenzoate*	C7H6O4	490-79-9	6.85219e+06	6.22633e+06	6.33532e+06	8.59534e+06	6.47722e+06	7.66652e+06	0.838437	0.205729	0.297407	0.853766	-0.228088	insig
mws0183	3,4-Dihydroxybenzoate*	C7H6O4	99-50-3	6.85219e+06	6.22633e+06	6.33532e+06	8.59534e+06	6.47722e+06	1.29618e+07	0.802571	0.270564	0.365433	0.692503	-0.530108	insig
Lahn001701	4-(6-O-Sulfo-Beta-D-Glucopyranosyloxy)-3-Hydroxybenzoic Acid	C13H16O12S	-	4.09116e+06	3.22239e+06	3.0771e+06	3.02641e+06	3.23772e+06	2.47767e+06	0.743902	0.237835	0.33398	1.18862	0.249285	insig
Labn002551	3,5-dimethoxy-4-((3,4,5-trihydroxy-6-((sulfooxy)methyl)tetrahydro-2H-pyran-2-yl)oxy)benzoic acid	C15H20O13S	-	1.04723e+06	1.00206e+06	1.11608e+06	815637	708428	748883	1.21708	0.00287712	0.0236951	1.39263	0.47781	insig
Zbfn002396	6-O-Dihydrocaffeoylglucose	C15H20O9	-	117273	115271	148542	73834.6	81380.8	127016	0.831273	0.183144	0.271488	1.35026	0.433237	insig
pme2566	5-L-Glutamyl-L-Alanine	C8H14N2O5	5875-41-2	44313.5	43567.9	48351.4	90493.1	104952	101612	1.26174	0.00330957	0.024756	0.458607	-1.12467	down
mws2623	cis-Vaccenic acid*	C18H34O2	506-17-2	2.02022e+06	2.37609e+06	2.09649e+06	2.15809e+06	1.744e+06	1.93175e+06	0.72389	0.245709	0.342063	1.11296	0.154397	insig
Lmbn001467	5-Acetamidopentanoate	C7H13NO3	1072-10-2	446688	426615	427981	650538	723853	702315	1.26047	0.00413639	0.0277545	0.62661	-0.674361	insig
pmf0319	Acetosyringone	C10H12O4	2478-38-8	24464.2	24497.2	12247.6	11880.2	14799	21009.4	0.472336	0.415967	0.509748	1.28351	0.360097	insig
mws0748	1-Caffeoylquinic acid	C16H18O9	1241-87-8	632199	737274	737076	2.69822e+06	2.48375e+06	3.69003e+06	1.25398	0.0252269	0.0698021	0.237438	-2.07438	down
mws0396	(9E)-Octadecenoic acid*	C18H34O2	112-79-8	3.42371e+06	4.1686e+06	3.77427e+06	4.06518e+06	3.2089e+06	3.46002e+06	0.399134	0.561902	0.644357	1.05892	0.0825981	insig
Lmhn002437	Terreic acid*	C7H6O4	121-40-4	5.43343e+06	4.95908e+06	4.79763e+06	6.55919e+06	6.79295e+06	7.40187e+06	1.21128	0.00518288	0.0294822	0.731914	-0.450254	insig
Wahsn05525	Secoisolariciresinol-sesquilignan	C30H38O10	-	39994.4	39614.6	46108.4	26751.6	23760	24439.7	1.24074	0.00713842	0.0337077	1.67732	0.74616	insig
Hmln002161	Trachelogenin-4'-O-gentiobioside	C33H44O17	106647-13-6	24762.2	17955.8	27924.8	88822.3	81601.6	88719.2	1.24862	0.000102688	0.00558166	0.272602	-1.87513	down
Lcsn003955	Maesopsin*	C15H12O6	5989-16-2	154869	130680	103234	244634	237122	272189	1.19617	0.00377492	0.0267664	0.515666	-0.955491	insig
Lamn006527	Drimiopsin C*	C15H12O6	773850-90-1	154869	130680	103234	244634	237122	272189	1.19617	0.00377492	0.0267664	0.515666	-0.955491	insig
MWS20152	(+)-Syringaresinol	C22H26O8	21453-71-4	2.81073e+06	2.3913e+06	2.81083e+06	203883	199514	259360	1.26976	0.00279601	0.0235018	12.0902	3.59577	up
Lmcn004052	Buddlenol D	C33H40O13	97465-75-3	151310	134126	131353	19011.2	27111.6	41506.6	1.22365	0.000271873	0.00843948	4.75628	2.24983	up
Ymjm000152	p-Hydroxypheny-β-D-allopyranoside	C12H16O7	-	230033	353297	291329	26426	33896.1	38512.6	1.25947	0.0176297	0.0572673	8.84972	3.14563	up
[truncated: 448 more rows]

## Sheet: Table S2
Index	Compounds	Formula	CAS	BM1	BM2	BM3	HM1	HM2	HM3	VIP	P-value	FDR	Fold_Change	Log2FC	Type
Zmgn000173	D-Ribose	C5H10O5	50-69-1	111267	111215	125659	23133.5	27025	52969.7	1.18061	0.00453112	0.0284605	3.37581	1.75523	up
mws4174	N-Acetyl-D-mannosamine	C8H15NO6	7772-94-3	128149	155854	126223	71136.3	86766	82747.1	1.20627	0.0141705	0.0496576	1.70467	0.769489	insig
pme2755	N-Acetyl-D-glucosamine	C8H15NO6	7512-17-6	128149	155854	126223	71136.3	86766	82747.1	1.20627	0.0141705	0.0496576	1.70467	0.769489	insig
pma6455	D-Ribulose 5-phosphate	C5H11O8P	4151-19-3	93532.9	116076	106640	61992.6	61698.3	65443	1.23433	0.0201287	0.0614501	1.67209	0.741653	insig
MWS0442	Maltotriose	C18H32O16	1109-28-0	2.50325e+06	3.07313e+06	2.87424e+06	1.70923e+06	1.49839e+06	2.06221e+06	1.15494	0.0106358	0.0417293	1.60358	0.6813	insig
Zkep00434	Turanose	C12H22O11	547-25-1	1.74931e+06	2.02871e+06	2.19189e+06	1.34558e+06	1.06773e+06	1.57537e+06	1.07372	0.028546	0.0742805	1.49671	0.581793	insig
Wasn000977	4-O-galactopyranosylxylose	C11H20O10	14087-31-1	151627	147144	117640	99269.2	96743	85155.6	1.15011	0.0370302	0.0884364	1.48101	0.566578	insig
Sasn008771	Isopropyl β-D-glucopyranoside	C9H18O6	-	1.06064e+06	1.15957e+06	896772	650568	828058	895754	0.951158	0.079766	0.146918	1.31276	0.392599	insig
Wasn000495	Vicianose	C11H20O10	14116-69-9	158936	142172	130053	100387	128481	103067	1.02617	0.0544436	0.113781	1.29893	0.377327	insig
Lmqn000432	sn-Glycero-3-phospho-1-inositol	C9H19O11P	129830-95-1	6.29686e+06	5.94747e+06	6.43832e+06	4.0839e+06	6.0082e+06	4.81731e+06	0.918236	0.146825	0.230805	1.25308	0.325475	insig
Sasp000406	Kojibiose	C12H22O11	2140-29-6	136593	88021.2	66949.5	100540	87805.4	51252.7	0.399818	0.5358	0.621711	1.21689	0.283194	insig
pme3311	D-Fructose 1,6-bisphosphate	C6H14O12P2	488-69-7	54447.8	57818	29803.3	49094.2	33734.1	34403.5	0.411391	0.471674	0.562513	1.21186	0.277228	insig
pmb3081	Glucaric acid-1-Phosphate	C6H11PO11	-	2.8119e+06	3.40791e+06	2.65959e+06	2.56146e+06	2.56509e+06	2.5606e+06	0.864421	0.223893	0.317105	1.1551	0.208012	insig
pme3163	Sedoheptulose 7-phosphate	C7H15O10P	2646-35-7	2.8119e+06	3.40791e+06	2.65959e+06	2.56146e+06	2.56509e+06	2.5606e+06	0.864421	0.223893	0.317105	1.1551	0.208012	insig
MWSmce148	(-)-Quebrachitol	C7H14O6	642-38-6	16396.4	15933.5	18177	10015.5	16211.2	18433.7	0.474936	0.524287	0.612083	1.13091	0.177483	insig
Waptp00696	1,5-Anhydro-D-fructose	C6H10O5	75414-43-6	441297	261219	443626	289528	269391	457628	0.302032	0.637742	0.706165	1.12748	0.173108	insig
Lmfp000418	Trehalosamine	C12H23NO10	-	63844.4	86859.3	61437	65726.6	59534.3	69453.7	0.385823	0.556654	0.639677	1.0895	0.12366	insig
mws0344	D-Xylonate	C5H10O6	526-91-0	1.64133e+06	2.08244e+06	1.88412e+06	1.62837e+06	1.55528e+06	2.10857e+06	0.325036	0.652886	0.72	1.05964	0.0835803	insig
mws5038	Palatinose*	C12H22O11	13718-94-0	1.42785e+07	1.45949e+07	1.22522e+07	1.55433e+07	1.22379e+07	1.11885e+07	0.335091	0.663975	0.729244	1.05532	0.0776824	insig
Lmsn000381	beta-Maltose*	C12H22O11	69-79-4	1.42785e+07	1.45949e+07	1.22522e+07	1.55433e+07	1.22379e+07	1.11885e+07	0.335091	0.663975	0.729244	1.05532	0.0776824	insig
MWS1983	Maltitol	C12H24O11	585-88-6	312351	292805	343002	288161	341514	270950	0.397864	0.576047	0.654745	1.05278	0.0742005	insig
ML10171848	D-Arabinono-1,4-lactone	C5H8O5	2782-09-4	229563	220961	228362	179213	221527	253188	0.284928	0.73619	0.787717	1.03817	0.054036	insig
mws0889	D-Threonate	C4H8O5	3909-12-4	470377	503710	538787	475114	481054	508208	0.425565	0.519673	0.608191	1.03312	0.0470068	insig
Lmbn000198	3-Dehydro-L-threonate	C4H6O5	-	1.71016e+07	1.58876e+07	1.59674e+07	1.61262e+07	1.48863e+07	1.64764e+07	0.464751	0.476984	0.567463	1.03091	0.0439126	insig
pme0516	myo-Inositol	C6H12O6	87-89-8	250853	273030	243792	294484	154574	314710	0.138393	0.98187	0.984284	1.00511	0.00736003	insig
Zmyn000230	2-Dehydro-3-deoxy-L-arabinonate	C5H8O5	-	288683	265617	241146	256694	273903	288569	0.312265	0.660732	0.726686	0.971043	-0.0423935	insig
Hmqp000191	6F-alpha-D-Galactosylsucrose	C18H32O16	470-57-5	117649	66452.4	130539	102059	105450	119730	0.228616	0.853025	0.883735	0.961501	-0.0566398	insig
Walbn00444	6''-Carboxyraffinose	C18H30O17	104880-42-4	445355	302826	311561	422386	341090	343872	0.241816	0.784072	0.825944	0.957009	-0.0633957	insig
Walbn00312	Octose*	C8H16O8	6291-04-9	920186	944473	943964	915488	1.06055e+06	1.06393e+06	0.775339	0.253919	0.350303	0.923899	-0.114192	insig
Lcfn121077	1,3,4,5,6,7,8-heptahydroxyoctan-2-one*	C8H16O8	-	920186	944473	943964	915488	1.06055e+06	1.06393e+06	0.775339	0.253919	0.350303	0.923899	-0.114192	insig
mws0264	alpha,alpha-Trehalose*	C12H22O11	99-20-7	1.11131e+07	9.61279e+06	8.38373e+06	1.11468e+07	9.26112e+06	1.12694e+07	0.498256	0.451215	0.540221	0.918941	-0.121955	insig
pme0519	Sucrose*	C12H22O11	57-50-1	1.11131e+07	9.61279e+06	8.38373e+06	1.11468e+07	9.26112e+06	1.12694e+07	0.498256	0.451215	0.540221	0.918941	-0.121955	insig
mws1080	alpha-D-Galactosyl-(1->3)-1D-myo-inositol	C12H22O11	3687-64-7	1.97495e+07	2.0683e+07	1.96431e+07	2.01637e+07	2.14462e+07	2.38054e+07	0.806736	0.231968	0.326651	0.918373	-0.122849	insig
Zamn00402	sorbose*	C6H12O6	3615-56-3	384756	330164	340979	329809	333454	487092	0.326026	0.612612	0.687046	0.917889	-0.123608	insig
MWSmce576	D-Glucose*	C6H12O6	50-99-7	384756	330164	340979	329809	333454	487092	0.326026	0.612612	0.687046	0.917889	-0.123608	insig
mws1164	D-Fructose*	C6H12O6	57-48-7	384756	330164	340979	329809	333454	487092	0.326026	0.612612	0.687046	0.917889	-0.123608	insig
Lmmn000214	Solatriose	C18H32O15	528-40-5	58281.4	86625.2	65249.7	80830.9	76923.5	76253.5	0.575606	0.450414	0.539824	0.898074	-0.155094	insig
mws1333	Melibiose	C12H22O11	585-99-9	4.58385e+06	3.02774e+06	3.95984e+06	4.49922e+06	4.30875e+06	4.63686e+06	0.708069	0.299812	0.393845	0.860659	-0.216486	insig
mws0437	L-Arabitol*	C5H12O5	488-82-4	59045.7	36023.2	39800.8	54315.2	45109.6	57696.1	0.580911	0.424626	0.515963	0.858382	-0.220309	insig
Hmlp000229	Dambonitol	C8H16O6	523-94-4	127226	167735	134319	176002	156373	173037	0.860484	0.168449	0.256236	0.849365	-0.235544	insig
mws4175	D-Glucuronolactone	C6H8O6	32449-92-6	17965.5	22071.6	20830.4	19077	25179.7	27435.8	0.673303	0.287527	0.379542	0.849008	-0.236151	insig
MWSmce165	L-Fucitol	C6H14O5	13074-06-1	230607	251027	354207	248488	326092	431957	0.507429	0.438646	0.530103	0.830412	-0.268101	insig
Lmmp000647	Glucan	C18H32O16	9041-22-9	79477.5	114568	80049.4	149899	114058	67278.1	0.347062	0.527231	0.614297	0.827494	-0.273179	insig
Zmyn000110	alpha-D-Glucosamine 1-phosphate	C6H14NO8P	2152-75-2	47185.7	45044.4	30540.2	39682.6	56249.6	55480.9	0.659077	0.272873	0.366586	0.81083	-0.302528	insig
pmf0138	D-Mannose*	C6H12O6	3458-28-4	190538	216907	212193	217414	227840	322680	0.777615	0.275428	0.368745	0.80689	-0.309556	insig
MWSmce676	D-Arabinose*	C5H10O5	10323-20-3	103476	108753	68124	136275	98687.8	130193	0.777038	0.177658	0.265294	0.76776	-0.381272	insig
MWSmce199	L-Xylose*	C5H10O5	25990-60-7	103476	108753	68124	136275	98687.8	130193	0.777038	0.177658	0.265294	0.76776	-0.381272	insig
pmf0139	D-Galactose*	C6H12O6	59-23-4	323898	343628	335356	437379	385076	485542	1.12794	0.0675332	0.1311	0.766731	-0.383207	insig
mws1089	Sucrose 6-phosphate	C12H23O14P	22372-29-8	922506	824772	605728	1.03567e+06	993444	1.05656e+06	0.95383	0.115867	0.19425	0.76256	-0.391077	insig
mws2523	alpha,alpha'-Trehalose 6-phosphate	C12H23O14P	4484-88-2	922506	824772	605728	1.03567e+06	993444	1.05656e+06	0.95383	0.115867	0.19425	0.76256	-0.391077	insig
MWSmce203	D-Cellobiose	C12H22O11	528-50-7	103546	109235	113591	148331	145061	154938	1.24778	0.000586673	0.0122847	0.727974	-0.458042	insig
MA10039641	beta-Lactose*	C12H22O11	63-42-3	1.23226e+07	1.31831e+07	1.18122e+07	1.97893e+07	1.56738e+07	1.68767e+07	1.1598	0.0436464	0.0982145	0.712993	-0.488041	insig
pme2529	1,5-Anhydro-D-glucitol	C6H12O5	154-58-5	39380	57435.2	67674.5	69774.7	82615.8	95126.7	0.964748	0.0672661	0.130685	0.664559	-0.589531	insig
Sasn000615	lactobionic acid	C12H22O12	96-82-2	31732.5	38317.5	29898.8	59537.7	51204.8	43636.5	1.119	0.038255	0.0899728	0.647425	-0.627216	insig
MWSmce598	Maltopentaose	C30H52O26	34620-76-3	85166.6	68825.8	73222.8	113592	116406	132180	1.2093	0.00438788	0.0284605	0.627356	-0.672643	insig
mws1189	D-Galacturonate*	C6H10O7	685-73-4	143298	136808	161527	238421	212785	260965	1.21351	0.010158	0.0409852	0.620122	-0.689375	insig
pme3705	D-Glucuronate*	C6H10O7	528-16-5	143298	136808	161527	238421	212785	260965	1.21351	0.010158	0.0409852	0.620122	-0.689375	insig
mws2608	N-Acetyl-D-galactosamine	C8H15NO6	1811-31-0	214742	202790	201362	342695	358913	296530	1.23316	0.0172183	0.0566075	0.620047	-0.689549	insig
pme0513	Xylitol*	C5H12O5	87-99-0	7788.55	18660.1	20007.3	30508.7	22444.1	22711.3	0.836226	0.115422	0.19417	0.613977	-0.703745	insig
mws0213	Ribitol*	C5H12O5	488-81-3	7788.55	18660.1	20007.3	30508.7	22444.1	22711.3	0.836226	0.115422	0.19417	0.613977	-0.703745	insig
pmb0786	D-Glucosamine	C6H13NO5	3416-24-8	1.25272e+06	899191	1.23845e+06	2.07718e+06	1.63967e+06	1.97785e+06	1.1421	0.0124537	0.0462824	0.595355	-0.748178	insig
Walbn00220	6-Deoxy-5-ketofructose 1-phosphate	C6H11O8P	-	106509	98925.5	66629.3	141417	159186	163228	1.1168	0.0181164	0.058077	0.586558	-0.769654	insig
Sasn000277	myo-Inositol 4-phosphate	C6H13O9P	142760-33-6	93756.7	114002	99257.6	168439	178669	186533	1.24063	0.000771003	0.0137382	0.575324	-0.797553	insig
Lmqn000351	Rutinose	C12H22O10	90-74-4	32128.4	32775.8	42164.3	60078.9	56462.9	69628.9	1.18986	0.00728121	0.0341761	0.57511	-0.798091	insig
mws0214	D-Sorbitol	C6H14O6	50-70-4	49395.3	60985.8	53076.6	82145	92791.2	111728	1.18825	0.0286645	0.0745094	0.570207	-0.810442	insig
Hmcn000192	Sedoheptulose	C7H14O7	3019-74-7	353340	305292	342725	577725	596068	718007	1.23577	0.0141191	0.0496576	0.529314	-0.917803	insig
Wdzn000513	methyl alpha-D-fructofuranoside*	C7H14O6	-	396781	415156	365768	712724	686141	878798	1.23423	0.0211513	0.0631989	0.517067	-0.951577	insig
mws2104	D-Pinitol*	C7H14O6	10284-63-6	396781	415156	365768	712724	686141	878798	1.23423	0.0211513	0.0631989	0.517067	-0.951577	insig
MWSmce220	D-Glucono-1,5-lactone*	C6H10O6	90-80-2	18629	17847.2	31706	50442.1	42459.9	45259.8	1.13103	0.0191495	0.0597445	0.493495	-1.01889	down
pme2253	L-Gulono-1,4-lactone*	C6H10O6	1128-23-0	18629	17847.2	31706	50442.1	42459.9	45259.8	1.13103	0.0191495	0.0597445	0.493495	-1.01889	down
pme0534	D-Gluconic acid	C6H12O7	526-95-4	1.70387e+06	1.98875e+06	1.96826e+06	3.45255e+06	3.72174e+06	4.30237e+06	1.24201	0.00937997	0.0396945	0.493252	-1.0196	down
Lmxn000380	Digalactosylglycerol	C15H28O13	-	96923.9	105739	109934	203064	227641	217942	1.26237	0.000737115	0.0132572	0.481921	-1.05313	down
MWSslk235	Allitol	C6H14O6	488-44-8	58456	82332.4	66600.5	142138	144903	148414	1.23054	0.00571939	0.0309312	0.476258	-1.07018	down
Wafn005903	2,4-DiSucrose	C22H38O13	-	24040.4	13903.8	26716.2	36672	39481.2	60251.1	1.06072	0.0646193	0.126955	0.474035	-1.07693	down
Zmpn000199	D-Galactarate	C6H10O8	526-99-8	662672	604649	615898	1.22015e+06	1.35596e+06	1.48048e+06	1.25843	0.00788025	0.0358273	0.464237	-1.10707	down
Zmyn000108	D-Glucarate	C6H10O8	87-73-0	654331	617877	593585	1.34862e+06	1.38009e+06	1.44202e+06	1.27001	6.71124e-05	0.00443667	0.447354	-1.16051	down
MWSmce486	D-Gal alpha 1->6D-Gal alpha 1->6D-Glucose	C18H32O16	13382-86-0	131243	126724	105972	300377	239359	286521	1.24123	0.00665111	0.0329324	0.440466	-1.1829	down
Wcsn000472	Laminarin	C18H32O16	9008-22-4	1.20525e+06	1.25776e+06	1.17417e+06	2.82703e+06	2.66769e+06	2.78998e+06	1.27161	0.000101532	0.00558166	0.439024	-1.18763	down
pmb2653	DMelezitose O-rhamnoside	C24H42O20	-	381538	364094	307157	709098	965027	808530	1.23347	0.0169239	0.0557897	0.424058	-1.23767	down
pme0500	Melezitose	C18H32O16	597-12-6	807475	767904	802733	1.97454e+06	2.02246e+06	2.08879e+06	1.273	0.000170755	0.00696113	0.390764	-1.35563	down
mws4163	Nystose	C24H42O21	13133-07-8	187593	167447	164087	439744	483308	418426	1.26425	0.00187454	0.0201985	0.386982	-1.36966	down
pme2125	Raffinose*	C18H32O16	512-69-6	1.71947e+06	1.70776e+06	1.38239e+06	4.52752e+06	4.79761e+06	3.64198e+06	1.24299	0.0104363	0.0413062	0.370909	-1.43086	down
mws1589	Panose*	C18H32O16	33401-87-5	1.71947e+06	1.70776e+06	1.38239e+06	4.52752e+06	4.79761e+06	3.64198e+06	1.24299	0.0104363	0.0413062	0.370909	-1.43086	down
mws1155	D-Mannitol*	C6H14O6	69-65-8	16724.5	16169.3	13910.5	41748.8	42587.5	48875.4	1.26192	0.00252461	0.0227029	0.351353	-1.50901	down
pme2237	Galactitol*	C6H14O6	608-66-2	16724.5	16169.3	13910.5	41748.8	42587.5	48875.4	1.26192	0.00252461	0.0227029	0.351353	-1.50901	down
Zbkn000353	myo-Inositol 5-phosphate*	C6H13O9P	-	383065	322268	371117	1.12047e+06	1.01076e+06	1.18708e+06	1.26477	0.0020005	0.0205448	0.324398	-1.62416	down
mws1090	D-Glucose-1-phosphate*	C6H13O9P	59-56-3	383065	322268	371117	1.12047e+06	1.01076e+06	1.18708e+06	1.26477	0.0020005	0.0205448	0.324398	-1.62416	down
MWS2442	D-Fructose 6-Phosphate*	C6H13O9P	643-13-0	383065	322268	371117	1.12047e+06	1.01076e+06	1.18708e+06	1.26477	0.0020005	0.0205448	0.324398	-1.62416	down
mws0866	D-Glucose 6-phosphate*	C6H13O9P	56-73-5	383065	322268	371117	1.12047e+06	1.01076e+06	1.18708e+06	1.26477	0.0020005	0.0205448	0.324398	-1.62416	down
mws1593	Maltotetraose	C24H42O21	34612-38-9	39209.3	32537.2	35219.7	104934	117407	128968	1.26342	0.00451203	0.0284605	0.304479	-1.71559	down
Lmqn000213	Stachyose	C24H42O21	470-55-3	77971	97057.6	84933.6	256959	339850	310085	1.25682	0.00951514	0.0398068	0.286651	-1.80263	down
Safn000636	6-O-D-glycero-α-D-manno-heptopyranosyl-β-D-glucopyranose	C13H24O12	-	36528	61009	43950	151975	163233	263335	1.21213	0.0491929	0.106861	0.244558	-2.03175	down
Lcsn007077	Octyl-Beta-D-Glucopyranoside	C14H28O6	29836-26-8	14039.7	14600.9	14526.5	99891.5	146737	101111	1.26448	0.0222775	0.0649473	0.124136	-3.01	down
Table S2. Sugar compounds with differences in content between A. pictum and A. venetum seeds

## Sheet: Table S3
Index	Compounds	Formula	CAS	BM1	BM2	BM3	HM1	HM2	HM3	VIP	P-value	FDR	Fold_Change	Log2FC	Type
Zbqp002380	Tyr-Leu	C15H22N2O4	17355-10-1	298692	363474	349178	21316.1	36743.6	15660.1	1.25237	0.00191057	0.0201985	13.7187	3.77808	up
Zbqp003165	Ile-Trp	C17H23N3O3	13589-06-5	4081	14963.2	9495.02	816.2	816.2	816.2	1.21166	0.109465	0.186457	11.6553	3.54292	up
Safp001796	4-Hydroxy-L-tryptophan	C11H12N2O3	25242-90-4	502671	498650	788981	127483	117097	107814	1.25031	0.0375288	0.088949	5.0804	2.34494	up
mws0736	Glycyl-leucine*	C8H16N2O3	869-19-2	45493.1	74071.5	124447	11942.5	24783.3	24639.1	1.1114	0.114178	0.193408	3.97639	1.99146	up
MWS201458	Phe-Ile	C15H22N2O3	22951-94-6	64591.7	59601.5	49347.1	24884.6	10934.4	9007.18	1.16619	0.00321316	0.0247151	3.8714	1.95286	up
mws4176	L-Alanyl-L-Phenylalanine	C12H16N2O3	3061-90-3	88419.3	99377.6	44794.5	22768.7	23864.6	14467.4	1.16187	0.0713009	0.136876	3.80669	1.92854	up
MWSprf117	5-Hydroxytryptophan	C11H12N2O3	4350-09-8	239760	311792	263959	81209.2	73279.2	62416.1	1.25834	0.00785279	0.0357689	3.75977	1.91064	up
Zmdp002216	γ-Glu-Leu	C11H20N2O5	2566-39-4	95530.9	115449	147611	31766.6	22817.8	43037	1.20653	0.0185455	0.0584549	3.67328	1.87707	up
mws5035	L-Leucyl-L-phenylalanine	C15H22N2O3	56217-82-4	126350	166732	134656	49440.7	37980.5	55090	1.23539	0.00840206	0.0373662	3.00143	1.58565	up
mws1587	L-Norleucine*	C6H13NO2	327-57-1	3.48145e+06	3.78767e+06	3.02269e+06	1.28582e+06	1.00302e+06	1.22108e+06	1.25252	0.00449067	0.0284605	2.9322	1.55198	up
Zkep1869	Histidylleucine	C12H20N4O3	7763-65-7	81663.4	89169.6	76778.4	34438.2	15650.2	35725	1.1451	0.00467119	0.0289259	2.88546	1.5288	up
MWS201442	Phe-Thr	C13H18N2O4	51352-44-4	32479.2	31922.6	39155.6	15335.4	4796.65	16395.1	1.0474	0.0108888	0.0425462	2.83509	1.50339	up
pme1313	L-Formylkynurenine	C11H12N2O4	1022-31-7	123696	148967	143234	46314.9	48571.5	56461.4	1.25736	0.00306633	0.0242539	2.74796	1.45836	up
Lmhp001670	L-Valyl-L-Leucine	C11H22N2O3	3989-97-7	158019	187972	171562	101267	45596.6	53202	1.14378	0.0129672	0.0472478	2.58692	1.37123	up
pme2074	(-)-Jasmonoyl-L-isoleucine	C18H29NO4	120330-93-0	882520	917671	944440	383485	326915	358415	1.26717	2.26136e-05	0.00260341	2.56792	1.3606	up
MW0106251	Cys-Gln	C8H15N3O4S1	-	2.223e+06	3.81395e+06	2.2568e+06	739189	1.31917e+06	1.19579e+06	1.12076	0.0728629	0.139236	2.54867	1.34974	up
Zbqp003125	Ile-Phe	C15H22N2O3	-	110172	95503.3	84304	43496	55432.5	16591.3	1.03262	0.0181853	0.0582143	2.51021	1.32781	up
mws5041	L-Glycyl-L-isoleucine*	C8H16N2O3	19461-38-2	206583	181684	155889	71723.6	68556.4	87296.6	1.23414	0.010327	0.0410248	2.39109	1.25767	up
Rlp02736	Tyrosyl-Hydroxyproline	C14H18N2O5	-	37353.8	50496.3	48102.2	27681.2	16611.7	12632.2	1.12282	0.0124281	0.0462824	2.38827	1.25597	up
Walbp00984	N-(1-Deoxy-1-fructosyl)isoleucine	C12H23NO7	-	77905.6	45079	71993.2	25525.4	26528.7	30222.5	1.1713	0.0626237	0.124881	2.36978	1.24475	up
MWS201465	Glu-Phe	C14H18N2O5	20556-22-3	60979.4	49382.9	68092.3	21047.1	29198.8	26379.8	1.21334	0.0136108	0.0488715	2.32891	1.21966	up
Lcsn001170	Thr-Leu	C10H20N2O4	50299-12-2	14753.1	10485	17929.5	6419.66	7441.97	4820.14	1.14664	0.0504359	0.108545	2.31068	1.20832	up
Safp003456	6-(6-aminohexanoylamino)hexanoate	C12H24N2O3	-	165858	155736	174402	70134.1	61106.9	87122.9	1.23173	0.00096926	0.0153033	2.27142	1.18359	up
MWS04555g	D-Allo-Isoleucine*	C6H13NO2	1509-34-8	2.66657e+07	2.87781e+07	3.01681e+07	1.25236e+07	1.23077e+07	1.303e+07	1.26821	0.00295505	0.023855	2.2612	1.17709	up
mws0227	L-Leucine*	C6H13NO2	328-39-2	2.66657e+07	2.87781e+07	3.01681e+07	1.25236e+07	1.23077e+07	1.303e+07	1.26821	0.00295505	0.023855	2.2612	1.17709	up
mws0258	L-Isoleucine*	C6H13NO2	73-32-5	2.66657e+07	2.87781e+07	3.01681e+07	1.25236e+07	1.23077e+07	1.303e+07	1.26821	0.00295505	0.023855	2.2612	1.17709	up
Zbqn004682	N-(malonyl)tryptophan	C14H14N2O5	-	30660.1	55323.6	24910.5	14198.7	25354.1	9588.64	0.956223	0.144772	0.228953	2.25663	1.17417	insig
MWS201381	Ser-Trp	C14H17N3O4	94421-70-2	22721.9	42071.7	41335.1	22564.1	10379.2	15844.6	1.01221	0.0743908	0.140829	2.17531	1.12122	up
Lcsn000385	Glu-Asn	C9H15N3O6	36314-37-1	43565.2	47052.8	35889.3	22501.6	18684.4	21278.6	1.22755	0.0151834	0.051942	2.02527	1.01811	up
Sadp001783	2-imino-3-(1H-indol-3-yl)propanoic acid	C11H10N2O2	-	312937	200736	237830	88459.9	152245	138685	1.08567	0.0429871	0.0976289	1.98083	0.986102	insig
MWS4471	N-Alpha-Acetyl-L-Asparagine	C6H10N2O4	4033-40-3	48663.2	65430.3	51338	25195.9	29198.6	31416.7	1.20498	0.0259558	0.0709735	1.92785	0.946995	insig
MWS201449	Asn-Leu	C10H19N3O4	22601-71-4	18608	27929.8	19716.5	16794.7	11269.5	6766.72	0.977898	0.06423	0.126449	1.90217	0.927646	insig
mws5037	L-Alanyl-L-leucine	C9H18N2O3	3303-34-2	74696.9	52535.5	64787.8	35610.8	19729.9	48133.2	0.974622	0.0505222	0.108592	1.85574	0.891991	insig
MWS20633g	Phosphotyrosine	C9H12NO6P	21820-51-9	28000.7	25242.6	33995.9	10689.2	11467.9	24954.2	0.976909	0.0823744	0.150687	1.85177	0.888902	insig
Lcsp001414	Ile-Val-Gly	C13H25N3O4	-	43747.8	35144.8	18676.4	29128.1	9481.33	14085.1	0.796554	0.191755	0.281701	1.8516	0.888771	insig
MWS201480	Tyr-Ala	C12H16N2O4	730-08-5	37001.6	36828.3	26336.3	18823.4	17596.4	18141.3	1.18948	0.0485356	0.105621	1.83585	0.876451	insig
pmf0470	cis-4-Hydroxy-D-proline*	C5H9NO3	2584-71-6	4.43118e+06	3.89041e+06	3.11183e+06	1.78834e+06	2.19833e+06	2.27445e+06	1.17033	0.0325159	0.0811571	1.8261	0.868767	insig
mws0216	Trans-4-Hydroxy-L-proline*	C5H9NO3	51-35-4	4.43118e+06	3.89041e+06	3.11183e+06	1.78834e+06	2.19833e+06	2.27445e+06	1.17033	0.0325159	0.0811571	1.8261	0.868767	insig
MWS04455	cis-3-Hydroxy-L-proline*	C5H9NO3	567-35-1	4.43118e+06	3.89041e+06	3.11183e+06	1.78834e+06	2.19833e+06	2.27445e+06	1.17033	0.0325159	0.0811571	1.8261	0.868767	insig
mws0256	L-Valine	C5H11NO2	72-18-4	1.65928e+07	1.59664e+07	1.64105e+07	9.44041e+06	8.36223e+06	9.11479e+06	1.26405	0.000177092	0.00707396	1.81926	0.863351	insig
MWS201478	Phe-Ser	C12H16N2O4	16053-39-7	54891.1	50075.9	55260.1	31804.6	24980	32690.1	1.21624	0.00219145	0.0209311	1.79075	0.840567	insig
Lmhp002031	L-Leucyl-L-Leucine	C12H24N2O3	3303-31-9	234297	287380	208840	157659	127539	126211	1.17828	0.0289669	0.0749767	1.77565	0.828346	insig
MWS201391	Asn-Ile	C10H19N3O4	438533-59-6	17913.2	27002.6	34971	17996.5	13399.7	14257.3	0.993051	0.137908	0.220328	1.74985	0.807232	insig
MW0152480	Leu-Ser-Asn	C13H24N4O6	-	4.21356e+06	4.71365e+06	2.9474e+06	2.18717e+06	2.60741e+06	2.01403e+06	1.0972	0.0723767	0.138415	1.74406	0.802447	insig
mws5042	Glycyl-phenylalanine	C11H14N2O3	3321-03-7	254353	114813	144810	77891.3	101953	120596	0.860896	0.23035	0.325069	1.71074	0.774622	insig
Zmmp003443	γ-Glu-Trp	C16H19N3O5	66471-20-3	695555	463796	484355	433471	277005	258597	1.01159	0.0770128	0.143687	1.69616	0.762276	insig
Lmrj001698	L-Seryl-L-Isoleucine	C9H18N2O4	91086-51-0	60219	50877.8	65100.4	26679.5	25265.5	55054	0.928173	0.126276	0.207296	1.64672	0.719593	insig
Lcfn121043	N-(E-4-coumaroyl)-aspartate	C13H13NO6	-	566292	709953	522201	367255	355903	371167	1.19137	0.0528122	0.11171	1.64343	0.71671	insig
MW0153009	Lys-Ile-Glu	C17H32N4O6	-	4.55923e+06	3.88293e+06	5.28407e+06	2.98974e+06	2.78049e+06	2.74926e+06	1.18537	0.046088	0.101743	1.61115	0.688095	insig
Lmhp001461	L-Prolyl-L-Leucine	C11H20N2O3	52899-07-7	401870	414304	382563	254123	266819	256837	1.26413	0.00139245	0.0173039	1.54123	0.624083	insig
Sasp001236	7-Hydroxy-tryptophan	C11H12N2O3	-	1.10419e+06	979230	789556	781269	534458	588622	1.03209	0.0546026	0.11386	1.50864	0.593248	insig
MWS04528	L-Homocysteinesulfinic acid	C4H9NO4S	2686-70-6	19794.2	23010.8	28110.7	25253.3	8001.35	14119.4	0.746024	0.259426	0.354699	1.49693	0.582011	insig
Lcsp000520	Alanylproline	C8H14N2O3	13485-59-1	49036.2	59222.3	49312.9	28279.9	33128.4	44127.3	1.04332	0.0449528	0.100323	1.49306	0.578275	insig
Lcsp001861	Leu-Pro	C11H20N2O3	-	498956	507581	471185	375769	306521	308226	1.20369	0.00866904	0.0379329	1.49187	0.577122	insig
MWS201424	Ile-Asn	C10H19N3O4	59652-59-4	49286.3	48472	52219.2	24860.1	34494.2	42450.5	1.00854	0.0808811	0.148636	1.47319	0.558941	insig
pme3351	L-2-Aminoadipate 6-semialdehyde	C6H11NO3	1962-83-0	50832.1	54049.7	47306.4	38405.5	31592	33857.2	1.19969	0.00449888	0.0284605	1.4654	0.55129	insig
MWStz605	Abrine	C12H14N2O2	526-31-8	27778.1	15375.8	17954	16130	8569.83	17226.4	0.717223	0.248305	0.3445	1.45751	0.543505	insig
MW0109363	Prolylglutamic acid	C10H16N2O5	67644-00-2	5.61553e+06	5.60531e+06	6.04686e+06	3.32229e+06	5.44771e+06	3.7671e+06	0.957671	0.129021	0.209572	1.37733	0.461872	insig
MWS201398	Hyp-Ser	C8H14N2O5	-	92782.1	89953.5	80683.9	60424.4	71053.1	60324.9	1.17005	0.00946377	0.0398068	1.37339	0.457742	insig
MWS201479	Tyr-Gly*	C11H14N2O4	673-08-5	77347.6	94469.1	105538	56331.5	65906.8	80345.6	0.961368	0.0833059	0.151668	1.36909	0.453213	insig
MWS20645	Gly-Tyr*	C11H14N2O4	658-79-7	77347.6	94469.1	105538	56331.5	65906.8	80345.6	0.961368	0.0833059	0.151668	1.36909	0.453213	insig
MWS3031	L-Tryptophanamide	C11H13N3O	20696-57-5	1.22862e+06	1.15187e+06	1.05381e+06	1.02611e+06	735714	784754	1.03367	0.0602229	0.12174	1.34859	0.431454	insig
MWS201476	Ala-His	C9H14N4O3	3253-17-6	35604.2	22235	18020.4	14906.3	23812.7	17813.2	0.619148	0.357516	0.452163	1.34188	0.424259	insig
MW0148050	Cys-Phe-Asn	C16H22N4O5S1	-	508451	435147	535718	409775	328303	366775	1.08652	0.0333472	0.0825578	1.33893	0.421077	insig
Wayn001257	N-(1-Deoxy-1-fructosyl)Leucine	C12H23NO7	-	68403.1	45413.4	67374.8	39785.9	41869.5	55495.1	0.794874	0.188192	0.2773	1.32111	0.401753	insig
Lcfn121103	Asp-Glu-Tyr	C18H23N3O9	-	83917	102163	100991	70050.4	56418.9	97019.8	0.7924	0.211866	0.304479	1.2845	0.361202	insig
Wayp001214	N-(1-Deoxy-1-fructosyl)Arginine	C12H24N4O7	-	66966.2	27391.9	37299.4	58886.4	29731.9	14593.5	0.414631	0.619154	0.691563	1.27561	0.351184	insig
Lmhp001732	L-Prolyl-L-Phenylalanine	C14H18N2O3	13589-02-1	32392.4	23609.3	34052.8	21303.5	18602.2	31097.2	0.690395	0.273702	0.366835	1.26832	0.34292	insig
MW0144200	Abu-Ala-OH	C12H14N2O6	-	732167	816409	983808	528601	757635	713649	0.826719	0.156834	0.243103	1.26626	0.340578	insig
PD0959765	Tyr-pro	C14H18N2O4	51871-47-7	123001	159682	225131	120471	108747	172665	0.566409	0.387294	0.481118	1.26358	0.337522	insig
pme0075	N-Acetyl-L-glutamate	C7H11NO5	1188-37-0	44702.9	51993	48893.1	37852.4	38871.6	39737.7	1.17688	0.0371778	0.08846	1.2501	0.322046	insig
MWS201408	Asp-Glu	C9H14N2O7	6157-06-8	69413.9	86516.1	79072.1	62402.8	69237.6	57750.6	1.01161	0.0722016	0.138189	1.24083	0.311306	insig
Zbfp001070	N-(1-Deoxy-1-fructosyl)phenylalanine	C18H17NO5	-	90096.6	156955	118008	149945	56010.1	94122.2	0.455355	0.556303	0.639677	1.21655	0.282796	insig
Lmgn000160	3-Ureidopropionate	C4H8N2O3	462-88-4	490909	449628	411985	347107	411406	376637	0.991513	0.0719501	0.137815	1.19149	0.252768	insig
MWStz040	L-Proline*	C5H9NO2	147-85-3	1.0115e+07	1.01649e+07	9.56409e+06	8.76264e+06	8.37958e+06	8.33657e+06	1.21473	0.00493211	0.0289567	1.17133	0.228144	insig
MWS00330g	1-Amino-1-cyclobutane-carboxylic-acid*	C5H9NO2	22264-50-2	1.0115e+07	1.01649e+07	9.56409e+06	8.76264e+06	8.37958e+06	8.33657e+06	1.21473	0.00493211	0.0289567	1.17133	0.228144	insig
Safn001719	tryptophan N-glucoside*	C17H22N2O7	-	111236	110129	126704	90140.4	94701.3	115286	0.830998	0.173334	0.261348	1.15974	0.213798	insig
Wayn002636	N-(1-Deoxy-1-fructosyl)Tryptophan*	C17H22N2O7	-	111236	110129	126704	90140.4	94701.3	115286	0.830998	0.173334	0.261348	1.15974	0.213798	insig
pmb2657	N-(L-Arginino)succinate	C10H18N4O6	2387-71-5	45612.1	36399.9	55618.3	38466.9	37513.9	42741	0.58788	0.375041	0.469714	1.15927	0.213212	insig
Lmhp002001	L-Valyl-L-Phenylalanine	C14H20N2O3	3918-92-1	46832.7	45597.5	41553.5	32524.1	41609.9	43939.2	0.706874	0.266063	0.361171	1.13475	0.182376	insig
MWSmce356	L-Canavanine sulfate	C5H14N4O7S	2219-31-0	266834	288181	248151	244800	252346	213916	0.86534	0.136141	0.218075	1.12953	0.175723	insig
mws0230	L-Threonine*	C4H9NO3	72-19-5	663009	649608	536566	575911	569075	494515	0.739712	0.228918	0.323474	1.12789	0.173631	insig
mws0671	L-Homoserine*	C4H9NO3	672-15-1	663009	649608	536566	575911	569075	494515	0.739712	0.228918	0.323474	1.12789	0.173631	insig
Wasyqp1413	IPA imine	C11H10N2O2	-	75156.8	81172.6	92272.6	75714.5	88270.9	58706.1	0.529434	0.444142	0.534369	1.11635	0.158792	insig
MWS201445	Val-Pro	C10H18N2O3	20488-27-1	105849	95784	109004	117172	106641	56179.2	0.396551	0.644663	0.711894	1.10945	0.149843	insig
MWS201483	Phe-Hyp	C14H18N2O4	90965-82-5	31814.1	13905.8	24341.1	26673.7	23146	14029	0.148917	0.764514	0.810577	1.0973	0.133953	insig
Wayp001104	N-(1-Deoxy-1-fructosyl)Tyrosine	C15H21NO8	-	33501.1	17739.2	28639.3	21403.2	27199.9	25560.8	0.136351	0.731219	0.784578	1.07707	0.10711	insig
MWS201477	Thr-Thr	C8H16N2O5	-	108546	100509	98123.9	111716	92825.6	82352.2	0.478184	0.522537	0.610958	1.07071	0.0985636	insig
mws0193	L-Homocitrulline	C7H15N3O3	1190-49-4	112609	109058	141816	115111	107796	116899	0.423647	0.530613	0.61657	1.06968	0.0971764	insig
Zazp002547	cyclo-(Gly-Phe)	C11H12N2O2	10125-07-2	4.90408e+07	5.73063e+07	6.55354e+07	5.80113e+07	5.11408e+07	5.1972e+07	0.390678	0.545519	0.63032	1.06677	0.0932506	insig
mws0221	L-Cystine	C6H12N2O4S2	56-89-3	26112.5	25494.1	30600.8	19358.1	21820.4	36437.7	0.281839	0.805651	0.845398	1.05915	0.0829108	insig
MWS201471	Lys-Tyr	C15H23N3O4	35978-98-4	62951.7	67036.1	64229.8	63901.3	60451.1	59244.6	0.887754	0.128847	0.209572	1.05785	0.0811322	insig
pme0021	L-Phenylalanine	C9H11NO2	63-91-2	3.10142e+07	3.40069e+07	3.9503e+07	3.16477e+07	3.51368e+07	3.31213e+07	0.331163	0.611313	0.686535	1.04623	0.0651961	insig
MWS201437	Leu-Asp	C10H18N2O5	32949-40-9	87912.6	70956.7	79760	65913.2	66430.7	95933.3	0.24863	0.776067	0.820691	1.04535	0.063984	insig
Zmmp000635	4,5-Dehydro-L-leucine*	C6H11NO2	-	5.73243e+06	5.73299e+06	4.72459e+06	5.56434e+06	5.31004e+06	4.84938e+06	0.222943	0.718286	0.772956	1.02965	0.0421583	insig
Yalp000545	N-Methyl-L-proline*	C6H11NO2	475-11-6	5.73243e+06	5.73299e+06	4.72459e+06	5.56434e+06	5.31004e+06	4.84938e+06	0.222943	0.718286	0.772956	1.02965	0.0421583	insig
Lcfp121068	CycloPro-Arg	C11H19N5O2	-	118014	57331.7	102710	59331.7	81375.9	131145	0.0567325	0.94473	0.95765	1.02282	0.0325459	insig
PDP010679	N2-(2-Hydroxysuccinoyl)arginine	C10H18N4O6	87605-92-3	2.06447e+06	1.71556e+06	1.51274e+06	1.79272e+06	1.7947e+06	1.61992e+06	0.0606743	0.880377	0.905552	1.01641	0.023477	insig
pme2617	L-Methionine S-oxide	C5H11NO3S	3226-65-1	1.284e+06	1.44924e+06	1.29279e+06	1.49123e+06	1.24066e+06	1.31365e+06	0.0301874	0.947228	0.959387	0.995179	-0.00697207	insig
pme1086	Glutathione	C10H17N3O6S	70-18-8	50903.1	64524.1	56185.7	67194	33821.7	72868.6	0.0884642	0.957396	0.966019	0.986937	-0.0189704	insig
MW0144704	Ala-Pro-Ala	C11H19N3O4	-	1.20437e+06	804785	1.90233e+06	1.56779e+06	1.28664e+06	1.15475e+06	0.18474	0.931285	0.945981	0.97563	-0.0355935	insig
pme2890	L-Homocystine	C8H16N2O4S2	626-72-2	247373	206140	209276	166748	306107	230155	0.111178	0.777057	0.821384	0.942787	-0.0849957	insig
MWS04447	Homoproline	C6H11NO2	535-75-1	5.11334e+06	4.28279e+06	3.76175e+06	4.9744e+06	4.63133e+06	4.49015e+06	0.477542	0.51887	0.607543	0.933456	-0.0993457	insig
Zbqn002456	N-(3,4,5-trihydroxycinnamicacid)-alanine	C12H13NO6	-	22751	35314.1	39731.1	29681.6	32486.8	43384.1	0.275168	0.715255	0.772494	0.926518	-0.11011	insig
pme2758	4-Hydroxy-L-glutamate	C5H9NO5	3913-68-6	58605.6	54108	64111.8	59216.7	65731.3	67256.8	0.712705	0.250368	0.346576	0.919984	-0.120319	insig
Zmzp000145	N6,N6,N6-Trimethyl-L-lysine	C9H20N2O2	23284-33-5	1.23037e+06	1.11373e+06	1.0658e+06	1.38852e+06	1.07771e+06	1.24415e+06	0.549912	0.397599	0.49217	0.919019	-0.121834	insig
Wcdp002433	Tryptophan	C11H12N2O2	54-12-6	4.69117e+07	5.31718e+07	5.21709e+07	5.64968e+07	5.64469e+07	5.35248e+07	0.921558	0.118801	0.197679	0.914614	-0.128765	insig
pme0122	N6-Acetyl-L-lysine	C8H16N2O3	692-04-6	167178	146499	143338	209141	156943	147028	0.518532	0.441713	0.531708	0.890674	-0.167031	insig
Zbqp001884	Gly-Ala-Phe	C14H19N3O4	17922-87-1	8623.93	12732.1	11311.2	12696.4	14189.8	10186.7	0.499784	0.430877	0.522003	0.881162	-0.182521	insig
ML10181668	1-Aminocyclopentanecarboxylate	C6H11NO2	52-52-8	6.17531e+06	6.05569e+06	5.755e+06	6.99012e+06	7.39764e+06	6.13889e+06	0.938672	0.139134	0.221852	0.876227	-0.190624	insig
Zmyn000155	N-Acetylornithine	C7H14N2O3	6205-08-9	817266	876112	852628	1.01351e+06	891796	1.01625e+06	1.04496	0.0764709	0.143175	0.871453	-0.198504	insig
MWS201444	Gln-Gly	C7H13N3O4	2650-65-9	1.08103e+06	1.08606e+06	1.1148e+06	1.24648e+06	1.21986e+06	1.29981e+06	1.21998	0.0103317	0.0410248	0.871418	-0.198564	insig
MWS201419	Lys-Gly	C8H17N3O3	7563-03-3	1.08103e+06	1.08606e+06	1.1148e+06	1.24648e+06	1.21986e+06	1.29981e+06	1.21998	0.0103317	0.0410248	0.871418	-0.198564	insig
mws0001	L-Asparagine	C4H8N2O3	70-47-3	1.41435e+07	1.24092e+07	1.20286e+07	1.60158e+07	1.50234e+07	1.36063e+07	0.927746	0.10213	0.176795	0.86417	-0.210612	insig
pme0008	L-Citrulline	C6H13N3O3	372-75-8	281010	319185	341211	336607	347213	413408	0.84846	0.162556	0.249286	0.857985	-0.220975	insig
Zmmp001941	Hydroxythreonine xyloside	C9H17NO8	-	662948	843987	768257	825095	1.0104e+06	842256	0.827517	0.165877	0.253109	0.849664	-0.235036	insig
Lmhp001430	Cyclo(Pro-Glu)	C10H14N2O4	-	96822.8	100893	74696.2	109812	111171	100405	0.835142	0.172299	0.260672	0.847612	-0.238525	insig
MWS0132	Glutathione disulfide	C20H32N6O12S2	27025-41-8	1.75808e+06	1.5095e+06	1.64143e+06	1.93427e+06	1.93844e+06	2.0432e+06	1.13901	0.0260283	0.0709735	0.829796	-0.269171	insig
Lmrj002087	L-Isoleucyl-L-Aspartate	C10H18N2O5	-	66377.2	44707.2	66718.7	81942.2	79067.2	54701.7	0.589199	0.327736	0.421917	0.824265	-0.27882	insig
MW0150871	His-Asp-Glu	C15H21N5O8	-	2.02674e+06	1.54898e+06	1.54837e+06	2.27026e+06	2.04561e+06	1.90197e+06	0.883834	0.140547	0.22376	0.824096	-0.279115	insig
mws1050	O-Acetyl-L-serine	C5H9NO4	5147-00-2	143708	158981	150253	203451	184909	163297	1.02984	0.0906588	0.161409	0.821056	-0.284447	insig
Lcfn121066	Glu-Glu-Phe	C19H25N3O8	-	11530.7	11651.1	10289.6	12860.6	12667.2	15616.9	1.01275	0.0984258	0.171719	0.813504	-0.297778	insig
mws0219	L-Aspartate	C4H7NO4	56-84-8	690575	692011	669626	823113	930325	779237	1.13132	0.06684	0.130168	0.810294	-0.303482	insig
MW0153674	Met-Thr-Gln	C14H26N4O6S1	-	33540.7	22818	10678.2	25924.2	17862.7	39102.9	0.399944	0.590825	0.668745	0.808746	-0.306241	insig
Zmjp000182	N(omega)-Methyl-L-arginine*	C7H16N4O2	17035-90-4	2.58288e+06	2.76697e+06	2.35399e+06	3.32018e+06	3.11654e+06	3.15626e+06	1.15798	0.018311	0.0582143	0.80307	-0.316402	insig
MW0106978	Glutamylproline	C10H16N2O5	41745-47-5	830548	816288	861312	1.08156e+06	1.07391e+06	1.00249e+06	1.23465	0.00453264	0.0284605	0.794232	-0.332368	insig
Lcsp000522	Prolylproline	C10H16N2O3	20488-28-2	28114.5	26685.5	19876.9	31270.3	35378.4	27963.7	0.878382	0.11833	0.197162	0.789292	-0.341368	insig
Wcdn000881	N-Fructosyl Pyroglutamate	C11H17NO8	-	308501	251211	240533	240836	400440	376622	0.678678	0.280934	0.373459	0.786175	-0.347078	insig
Zbkp000480	N2-Acetyl-L-lysine	C8H16N2O3	1946-82-3	1.01398e+06	956605	1.02191e+06	1.26577e+06	1.21183e+06	1.33927e+06	1.22395	0.00647235	0.0322134	0.784017	-0.351044	insig
pme3096	Aminomalonate	C3H5NO4	1068-84-4	184276	172573	163734	216769	220465	227921	1.22075	0.00509517	0.0291868	0.782648	-0.353564	insig
MWSmce190	4-Hydroxy-L-Isoleucine	C6H13NO3	1219387-79-7	186782	182134	195144	243094	258453	222986	1.18952	0.0239278	0.0678972	0.778516	-0.361202	insig
Zmzn000113	L-threo-3-Methylaspartate	C5H9NO4	6061-13-8	1.31526e+06	1.39491e+06	1.55533e+06	1.74616e+06	1.73069e+06	2.02045e+06	1.11607	0.0283734	0.0739099	0.775926	-0.36601	insig
mws4052	1-Aminocyclopropane-1-carboxylate	C4H7NO2	22059-21-8	846779	757387	673713	1.02916e+06	1.02541e+06	903378	1.09352	0.0264262	0.0709735	0.770086	-0.376908	insig
Sadp003054	(2R)-2-azaniumyl-3-(4-chlorophenyl)propanoate	C9H10ClNO2	-	3.57022e+07	3.93996e+07	2.80043e+07	4.83764e+07	4.43338e+07	4.22837e+07	1.00231	0.066835	0.130168	0.763783	-0.388765	insig
MW0151577	Ile-Ser-His	C15H25N5O5	-	568735	672351	669471	975974	837683	692666	0.963721	0.121626	0.201332	0.762295	-0.391579	insig
Zmdp000972	S-Methyl-L-cysteine	C4H9NO2S	1187-84-4	1.79044e+06	1.37508e+06	1.28872e+06	2.1767e+06	1.98101e+06	1.7115e+06	0.960355	0.0844791	0.153177	0.758915	-0.39799	insig
MW0146370	Asp-Trp	C15H17N3O5	71835-79-5	876728	730479	822158	1.12373e+06	1.04622e+06	1.04727e+06	1.17811	0.0105755	0.0416548	0.755113	-0.405236	insig
MW0145684	Asn-Asn-Asn	C12H20N6O7	-	92354	96268.1	98203.9	128864	115618	135680	1.19953	0.0263377	0.0709735	0.754486	-0.406435	insig
pme3388	Homoarginine	C7H16N4O2	156-86-5	640569	617585	561990	886275	722992	812348	1.14071	0.0333437	0.0825578	0.751624	-0.411917	insig
Zmgn001039	S-Ribosyl-L-homocysteine	C9H17NO6S	-	429403	560133	480498	767645	653418	540845	0.946272	0.113025	0.191985	0.749288	-0.416408	insig
pmb0034	Glutamyl-glutamic acid	C10H16N2O7	3929-61-1	39446.5	33851.3	53169.8	50552	73640	45544.4	0.753167	0.247166	0.343114	0.745082	-0.424528	insig
mws0712	N-Propionylglycine	C5H9NO3	21709-90-0	30714.5	30262.1	38173.5	40979.5	55913.9	37595.2	0.916688	0.159583	0.246513	0.737238	-0.439798	insig
MWS201439	Phe-His	C15H18N4O3	16874-81-0	15988.5	10570.4	19986.5	17251.8	23270.5	22662.7	0.789906	0.179575	0.267666	0.736653	-0.440943	insig
Wayn000815	N-(1-Deoxy-1-fructosyl)Glutamic acid	C11H19NO9	-	75495.4	84064.8	100653	116923	100254	139280	0.991565	0.0868155	0.15637	0.729997	-0.454037	insig
MWS20987	N5-(1-Iminoethyl)-L-ornithine	C7H15N3O2	36889-13-1	1.79755e+06	1.83458e+06	1.66076e+06	2.14124e+06	2.4059e+06	2.75171e+06	1.14379	0.053294	0.112377	0.725166	-0.463617	insig
Sadp000720	(2S,5S)-trans-Carboxymethylproline	C7H11NO4	586409-91-8	1.79755e+06	1.83458e+06	1.66076e+06	2.14124e+06	2.4059e+06	2.75171e+06	1.14379	0.053294	0.112377	0.725166	-0.463617	insig
Zbqp003309	Asp-Ile-Leu	C16H29N3O6	-	8740.95	19400.1	11273.4	12940	7900.06	33643.3	0.254951	0.601459	0.677021	0.72342	-0.467094	insig
MWS201464	Lys-Phe	C15H23N3O3	6235-35-4	21426.9	11930.5	13561	19539.9	20587.7	24756.9	0.864725	0.167982	0.255684	0.723105	-0.467722	insig
pme2559	N-Acetyl-L-aspartate	C6H9NO5	997-55-7	35805.7	24105.6	23120.3	24659.8	45048.3	46671.7	0.688516	0.261752	0.356484	0.713454	-0.487107	insig
MWS20627g	L-Tyrosinamide	C9H12N2O2	4985-46-0	389205	444285	336002	546703	557333	555917	1.16035	0.0334174	0.0825645	0.704533	-0.50526	insig
Zmdp001857	γ-Glu-Tyr	C14H18N2O6	7432-23-7	57659.8	57934.6	21845.2	90269.8	66760.4	39176.1	0.551154	0.363454	0.458252	0.700485	-0.513574	insig
Wasyqn0468	L-Glutamyl-L-Cysteinyl-Glycine	C10H17N3O6S	-	35260.7	32075.2	31108	41003.8	52818.1	47870.9	1.15863	0.0393338	0.0918916	0.69477	-0.525393	insig
mws0582	S-Methyl GSH	C11H19N3O6S	2922-56-7	55828.1	160913	145213	201387	175312	145637	0.693825	0.241522	0.337965	0.692953	-0.52917	insig
MWS3035	N-Methyl-L-glutamate	C6H11NO4	35989-16-3	13749.3	21094.2	18266.5	24340.5	26288.8	26273.7	1.05924	0.0553776	0.115084	0.69061	-0.534057	insig
MWS00204g	N-Ethylglycine*	C4H9NO2	627-01-0	8.12679e+06	7.60677e+06	7.94471e+06	1.21052e+07	1.0859e+07	1.15488e+07	1.25057	0.00410432	0.0277545	0.686069	-0.543575	insig
pme3033	N,N-Dimethylglycine*	C4H9NO2	1118-68-9	8.12679e+06	7.60677e+06	7.94471e+06	1.21052e+07	1.0859e+07	1.15488e+07	1.25057	0.00410432	0.0277545	0.686069	-0.543575	insig
Wayn000341	N-(1-Deoxy-1-fructosyl)Asparagine	C10H18N2O8	-	34106.9	52492.9	63938.3	50053.7	94405.7	77050.9	0.752172	0.212735	0.30519	0.679599	-0.557244	insig
ML10197929	Creatine	C4H9N3O2	57-00-1	126843	117861	105336	170147	156503	189656	1.18514	0.0123248	0.0461663	0.677971	-0.560706	insig
MWS201455	Asp-Lys*	C10H19N3O5	5891-51-0	311965	184045	145909	387340	286389	282950	0.847975	0.168858	0.256379	0.670987	-0.575643	insig
MWS201412	Lys-Asp*	C10H19N3O5	20556-18-7	311965	184045	145909	387340	286389	282950	0.847975	0.168858	0.256379	0.670987	-0.575643	insig
MWS201054	O-Acetyl-L-homoserine	C6H11NO4	250736-84-6	543586	504110	485048	807418	831788	663271	1.1859	0.0297243	0.075783	0.665694	-0.587069	insig
Wagp001741	N-(gamma-L-glutamyl)tyramine O-glucoside	C19H28N2O9	-	13752.1	18165	15711	28381.7	17318.1	26037.3	0.959531	0.126795	0.207737	0.663925	-0.590908	insig
Zmdp000292	Arginine methyl ester*	C7H16N4O2	-	2.02743e+06	2.07035e+06	1.72768e+06	2.97303e+06	2.67151e+06	3.1656e+06	1.19809	0.00647955	0.0322134	0.661222	-0.596794	insig
MW0150595	Gly-Pro-Glu	C12H19N3O6	32302-76-4	650644	442669	852761	998436	941577	1.0172e+06	0.973535	0.0994863	0.173198	0.658077	-0.603671	insig
pme3382	N-Acetyl-L-threonine	C6H11NO4	17093-74-2	183161	136759	172531	260611	249471	239579	1.16989	0.014448	0.0501988	0.656899	-0.606256	insig
pme0170	N-Acetyl-L-Arginine	C8H16N4O3	155-84-0	36104.7	46682.3	7220.94	51107.6	43974	43623.3	0.650239	0.301096	0.394684	0.648916	-0.623896	insig
mws3133	N-Acetyl-L-hydroxyproline	C7H11NO4	33996-33-7	232833	247651	226703	394003	368802	328017	1.22676	0.0148077	0.0510453	0.648307	-0.625252	insig
Lmqp000427	N-Methyl-Trans-4-Hydroxy-L-Proline	C6H11NO3	4252-82-8	1.05151e+06	940916	840316	1.50418e+06	1.50819e+06	1.3713e+06	1.21097	0.0032549	0.024756	0.646205	-0.629937	insig
pme1286	S-Adenosyl-L-homocysteine	C14H20N6O5S	979-92-0	26083.5	18042.9	40782.4	46427	56921.5	28185.5	0.740331	0.224072	0.317176	0.645528	-0.631449	insig
pme3193	N-Acetyl-L-glycine	C4H7NO3	543-24-8	16134.8	20783.5	11024.8	19218.4	29041.6	26072.5	0.914508	0.0956687	0.167866	0.644983	-0.632666	insig
MWS04412	N(6),N(6)-Dimethyl-L-lysine	C8H18N2O2	2259-86-1	4.42425e+07	4.50496e+07	4.31141e+07	7.107e+07	6.45138e+07	7.07694e+07	1.25975	0.0049366	0.0289567	0.641649	-0.640145	insig
mws0254	L-Histidine	C6H9N3O2	71-00-1	4.25332e+06	4.07802e+06	3.84457e+06	5.98498e+06	6.33181e+06	6.70981e+06	1.25096	0.00199099	0.0205448	0.639941	-0.643989	insig
mws0260	L-Arginine	C6H14N4O2	74-79-3	1.97057e+07	1.77212e+07	1.8121e+07	2.89969e+07	2.84678e+07	2.96599e+07	1.26025	0.000462514	0.0111014	0.637569	-0.649347	insig
MWS201403	Lys-Ala	C9H19N3O3	17043-71-9	87896.2	118670	115606	153505	169409	182793	1.15121	0.00958791	0.0398068	0.637072	-0.650472	insig
mws0250	L-Tyrosine*	C9H11NO3	60-18-4	1.0815e+07	9.40198e+06	8.51673e+06	1.38682e+07	1.54836e+07	1.58248e+07	1.20277	0.00382179	0.0268624	0.63603	-0.652833	insig
MWS201469	Glu-Arg	C11H21N5O5	7219-59-2	59922	58250.9	54365.4	99408.1	84303	87933.7	1.23505	0.011053	0.042778	0.635162	-0.654804	insig
Zmdp000446	γ-L-Glutamyl-S-methyl-L-cysteine	C9H16N2O5S	-	21296.6	13898.8	15709.8	21734.8	25162.8	33587.2	1.0049	0.0890631	0.159246	0.632482	-0.660904	insig
MW0156725	Ser-Glu-Asn	C12H20N4O8	-	308163	239736	261097	439122	404945	446842	1.20833	0.00454691	0.0284605	0.626687	-0.674183	insig
mws0520	N-Acetyl-L-tyrosine	C11H13NO4	537-55-3	15628.6	1935.35	11538.2	10366.3	9676.77	26542.7	0.540924	0.446359	0.536244	0.624699	-0.678766	insig
MW0149899	Glu-Ala-His	C14H21N5O6	-	904109	691940	1.04681e+06	997988	1.99496e+06	1.24296e+06	0.86884	0.21199	0.304479	0.623918	-0.680573	insig
Lcfn121082	PyroGlu-Ile	C11H18N2O4	-	31898.8	37511.1	38399.8	66799.2	66799.5	41583.2	1.02866	0.108925	0.185665	0.615416	-0.700365	insig
ZbWp000749	ethyl-L-arginine*	C8H18N4O2	-	881362	863727	704929	1.38012e+06	1.1789e+06	1.44058e+06	1.19149	0.00796792	0.0361456	0.612565	-0.707065	insig
pme0137	N-Acetyl-L-Glutamine	C7H12N2O4	2490-97-3	230720	221342	211935	365540	321310	401656	1.2277	0.0212853	0.0631989	0.610007	-0.713102	insig
Zmgn002106	N-Acetyl-L-phenylalanine	C11H13NO3	2018-61-3	385010	256968	349437	599810	577625	456102	1.09753	0.0228275	0.066	0.606913	-0.720439	insig
pmb0468	N-Formylmethionine	C6H11NO3S	4289-98-9	982640	1.05199e+06	1.12424e+06	1.70541e+06	1.82296e+06	1.74739e+06	1.25609	0.00022576	0.00756954	0.598751	-0.739972	insig
MWS5164	N,N'-Dimethylarginine;SDMA*	C8H18N4O2	30344-00-4	820259	809099	741646	1.38271e+06	1.31392e+06	1.29593e+06	1.26133	0.000119934	0.00597632	0.593856	-0.751815	insig
Zbqn004234	N-(malonyl)phenylalanine	C12H13NO5	-	46405	25793.5	23717.4	55738.4	52583.6	53565.1	1.02406	0.0911351	0.162121	0.592486	-0.755146	insig
mws1401	N5-Ethyl-L-glutamine	C7H14N2O3	3081-61-6	84509.7	88413.8	112443	177117	151391	160745	1.19611	0.00442801	0.0284605	0.58327	-0.777765	insig
MW0155364	Phe-Thr-Val	C18H27N3O5	-	57597.5	64401.9	70033.8	132492	111658	88214.2	1.14357	0.0580929	0.118851	0.577779	-0.79141	insig
Rfn001798	H-Pro-Ile-OH	C11H20N2O3	51926-51-3	3.14976e+06	4.00561e+06	2.99563e+06	6.06702e+06	5.52002e+06	5.99386e+06	1.20646	0.00559242	0.0308782	0.577388	-0.792388	insig
Safp001597	Felinine zwitterion	C8H17NO3S	-	19941	11963.9	10950.8	26307.7	28849.6	19379.2	1.00843	0.0580302	0.118851	0.574964	-0.798457	insig
ZbWp002423	N-methylphenylalanine	C10H13NO2	-	31812.6	74548.6	75089.8	108014	89529.4	122763	0.924479	0.06362	0.126058	0.566492	-0.819873	insig
MW0155776	Pro-Arg-Asp	C15H26N6O6	-	1.39944e+07	2.28159e+07	1.80103e+07	3.46799e+07	3.21315e+07	3.19344e+07	1.15077	0.0198755	0.060998	0.555169	-0.849002	insig
pme0124	L-Glycyl-L-proline	C7H12N2O3	704-15-4	51910.8	47674.6	43537.4	112490	69913.6	77363.7	1.12465	0.0930152	0.16439	0.550965	-0.859968	insig
MWSmce585	Methyl 3-aminopropanoate	C4H9NO2	4138-35-6	6.71723e+06	6.15555e+06	5.51121e+06	1.24072e+07	1.07914e+07	1.02415e+07	1.22954	0.00607754	0.0317317	0.549758	-0.86313	insig
MW0153739	Met-Abu-OH	C14H18N2O6S	-	1.0677e+06	985017	1.02336e+06	2.09321e+06	1.67376e+06	1.83846e+06	1.24155	0.0173321	0.0567922	0.548768	-0.865731	insig
Zmmp002167	L-Glutamyl-L-Tyrosine	C14H18N2O6	-	24024.8	55777	55434.5	90368.4	96936.7	60107.1	0.910922	0.0734013	0.139719	0.546603	-0.871434	insig
Zbqn003748	N-malonylleucine	C9H15NO5	-	52018.7	91070.5	22079.8	107967	86073.3	110130	0.855885	0.133566	0.21522	0.543015	-0.880937	insig
MW0107840	Leucylproline*	C11H20N2O3	6403-35-6	8.00226e+06	6.50205e+06	7.2506e+06	1.52171e+07	1.29547e+07	1.26147e+07	1.23098	0.00605675	0.0317317	0.533386	-0.906747	insig
Wacyp01167	(6-amino-3-oxohexan-2-yl)proline*	C11H20N2O3	-	8.00226e+06	6.50205e+06	7.2506e+06	1.52171e+07	1.29547e+07	1.26147e+07	1.23098	0.00605675	0.0317317	0.533386	-0.906747	insig
MWS201429	Met-Ser	C8H16N2O4S	14517-43-2	12531.5	11080.8	9118.14	16294.2	12689.4	32494.4	0.876548	0.254534	0.350557	0.532394	-0.909435	insig
pme0278	LL-2,6-Diaminoheptanedioate	C7H14N2O4	583-93-7	89515.5	86009.2	71227.3	162529	153609	154148	1.24349	0.00131809	0.017152	0.524685	-0.930476	insig
Zbqp001029	3-(triazan-2-yl)propyl L-prolinate*	C8H18N4O2	-	810690	690695	665702	1.4962e+06	1.23618e+06	1.4297e+06	1.23516	0.00414162	0.0277545	0.520674	-0.941547	insig
NK10251888	NG,NG-Dimethyl-L-arginine*	C8H18N4O2	30315-93-6	810690	690695	665702	1.4962e+06	1.23618e+06	1.4297e+06	1.23516	0.00414162	0.0277545	0.520674	-0.941547	insig
Zmdp000976	S-(2-Carboxypropyl)cysteine	C7H13NO4S	6852-42-2	13915.3	13370.1	14293.9	25103.2	27580.5	27397.4	1.26691	0.00173488	0.0192554	0.519215	-0.945595	insig
MWS4309	Glycyl-tryptophan	C13H15N3O3	2390-74-1	22530.2	26434.7	13384.5	29524.1	43015.5	48778	1.023	0.0538792	0.113318	0.513936	-0.96034	insig
MWS201397	Hyp-Val	C10H18N2O4	-	26287.2	28752.4	15461.9	44818.3	34998.7	57410.4	1.04232	0.0541932	0.113499	0.513757	-0.960841	insig
Wayp001024	N-(1-Deoxy-1-fructosyl)Valine	C11H21NO7	-	11310.9	15116.9	8226.44	21116	18207.2	28245.2	1.07479	0.0451273	0.100347	0.512877	-0.963317	insig
mws1346	L-2-Aminoadipate	C6H11NO4	1118-90-7	2.18175e+06	2.43525e+06	2.04578e+06	4.84892e+06	4.66765e+06	3.87379e+06	1.23583	0.00974953	0.0400796	0.497581	-1.007	down
MWS201415	Pro-Asp	C9H14N2O5	85227-98-1	126632	107957	106642	242244	258702	190761	1.21698	0.0213165	0.0632001	0.493316	-1.01942	down
MWS201414	Pro-Asn	C9H15N3O4	107856-82-6	614476	540430	462258	1.14239e+06	1.00445e+06	1.14742e+06	1.23393	0.000977246	0.0153033	0.490904	-1.02649	down
MWS04559g	3-Hydroxy-L-phenylalanine*	C9H11NO3	587-33-7	1.20824e+07	1.25771e+07	1.13462e+07	2.42141e+07	2.53566e+07	2.40735e+07	1.26834	2.34158e-05	0.00260341	0.488915	-1.03235	down
pme0010	L-Serine	C3H7NO3	56-45-1	86195.9	76385.7	67160.2	191692	117788	165252	1.16126	0.0557875	0.115641	0.48394	-1.0471	down
Sadp001184	S-Methyl-L-Ergothioneine	C10H17N3O2S	-	57458.3	41174.3	37195	89806	87198.4	106620	1.18951	0.00477337	0.0289567	0.478899	-1.06221	down
MWS00327g	L-Isoserine	C3H7NO3	632-13-3	1.12247e+06	1.07677e+06	958571	2.40546e+06	2.37731e+06	1.9522e+06	1.24404	0.00905043	0.0391119	0.468869	-1.09274	down
mws4516	5-Oxo-D-proline	C5H7NO3	4042-36-8	1.93592e+06	1.77213e+06	1673010	1.26232e+06	5.09459e+06	5.21623e+06	0.677957	0.252537	0.34879	0.46496	-1.10482	insig
Lmbp000123	Homomethionine	C6H13NO2S	25148-30-5	61293.5	76742.2	66519.7	107225	128242	206926	1.11281	0.117529	0.196363	0.462384	-1.11284	down
pme2566	5-L-Glutamyl-L-Alanine	C8H14N2O5	5875-41-2	44313.5	43567.9	48351.4	90493.1	104952	101612	1.26174	0.00330957	0.024756	0.458607	-1.12467	down
Lmrj002793	Cyclo(Phe-Glu)	C14H16N2O4	-	9616.63	1080.44	7720.84	19239.7	16776.9	5402.22	0.685035	0.213609	0.305426	0.444675	-1.16918	insig
Wagp002398	Tryptophan N-Rutinoside	C23H32N2O11	-	67446.5	64715	69662.7	167658	143231	148474	1.26387	0.00590106	0.0316752	0.439356	-1.18654	down
MWSmce706	Cyclo(Ala-Gly)	C5H8N2O2	4526-77-6	458810	569022	494127	1.16737e+06	1.11656e+06	1.19478e+06	1.25822	0.000164784	0.0069284	0.437507	-1.19262	down
MW0148074	Cys-Trp-Ala	C17H22N4O4S1	-	569169	457797	446215	990993	1.02686e+06	1.43819e+06	1.20999	0.0362978	0.0873003	0.426263	-1.23019	down
Sadp001677	3-O-Methyl-a-methyldopa*	C10H13NO4	-	27720.1	25371.5	21891.3	59494.6	59240.7	57396.2	1.25786	0.000786327	0.0137382	0.425721	-1.23202	down
Hmsp000364	L-Cyclopentylglycine	C7H13NO2	2521-84-8	88237	101979	94166.9	211618	202227	271902	1.24229	0.0226274	0.0657324	0.414705	-1.26984	down
pme3827	3,4-Dihydroxy-L-phenylalanine	C9H11NO4	59-92-7	78657.2	99873.9	73753.4	211997	190998	212258	1.24459	0.000377209	0.00992101	0.41005	-1.28613	down
Zmmp002946	(3-(carboxyamino)-2-methylpropanoyl)phenylalanine*	C14H18N2O5	-	396016	164282	365239	524446	836585	947397	1.0463	0.0468874	0.10295	0.400939	-1.31855	down
Wccp002870	γ-Glu-Phe*	C14H18N2O5	7432-24-8	396016	164282	365239	524446	836585	947397	1.0463	0.0468874	0.10295	0.400939	-1.31855	down
Safn004006	Phenylacetylaspartic acid	C12H13NO5	-	116383	120436	163933	391957	279909	356115	1.21592	0.0124564	0.0462824	0.389844	-1.35903	down
Zbqn003921	N-carboxy-N-(2-oxo-2-phenylethyl)-L-alanine	C12H13NO5	-	167507	183488	135664	479440	374914	443659	1.24082	0.00515358	0.0293838	0.374927	-1.41532	down
pmb0962	L-Lysine-Butanoic Acid	C10H22N2O4	80407-71-2	32718.4	14844.2	19911	71010.4	55511.2	60533.2	1.16181	0.00505588	0.0291444	0.360716	-1.47107	down
Lcsp000435	Glu-Ser	C8H14N2O6	5875-38-7	32718.4	14844.2	19911	71010.4	55511.2	60533.2	1.16181	0.00505588	0.0291444	0.360716	-1.47107	down
MWS5209	N-Methyl-α-aminoisobutyric acid	C5H11NO2	2566-34-9	32718.4	14844.2	19911	71010.4	55511.2	60533.2	1.16181	0.00505588	0.0291444	0.360716	-1.47107	down
MW0151051	His-Phe-Ser	C18H23N5O5	-	24384.3	30850	20212.4	71912.2	80223	63768	1.23195	0.0021979	0.0209311	0.349447	-1.51686	down
MW0103939	Hydroxyisoleucine	C6H13NO3	55399-93-4	1.25645e+06	1.30462e+06	1.22125e+06	4.40245e+06	2.98279e+06	3.59847e+06	1.24531	0.027736	0.0730271	0.344357	-1.53802	down
MW0144217	Abu-Val-OH	C14H18N2O6	-	52782	89440.5	100018	235827	150019	333564	1.10957	0.0865893	0.156078	0.336722	-1.57037	down
MW0150299	Gly-Arg-His	C14H24N8O4	-	647859	452755	567420	1.4341e+06	1.46736e+06	2.0652e+06	1.2254	0.0261354	0.0709735	0.335846	-1.57413	down
MW0155101	Phe-Asn-Ala	C16H22N4O5	-	266255	279600	222360	795359	812313	689181	1.25817	0.00176738	0.019473	0.334464	-1.58008	down
MWS201470	Met-Arg	C11H23N5O3S	60461-10-1	57179.3	31776.8	37116.6	107754	147212	138466	1.2058	0.00551538	0.030591	0.320443	-1.64186	down
MW0153677	Met-Thr-His	C15H25N5O5S1	-	135109	182813	121662	621099	326591	509194	1.18997	0.0527955	0.11171	0.301728	-1.72868	down
WaXYp00973	2-[[3-Mercapto-2-(alpha-glutamylamino)-1-oxopropyl]amino]acetic acid	C10H17N3O6S	-	12422.7	15987.4	10177.4	49291.7	49245.2	30913.5	1.20605	0.0310222	0.0780757	0.298088	-1.74619	down
Waqkp01044	3-Methoxytyrosine*	C10H13NO4	7636-26-2	20638	12209.3	20881.7	67272.5	58896.3	64222.1	1.2274	0.000302241	0.00901564	0.282204	-1.82519	down
MW0150834	His-Arg-Gly	C14H24N8O4	-	4.76612e+06	6.29041e+06	5.26672e+06	2.08157e+07	1.95421e+07	2.3992e+07	1.26083	0.00343267	0.0255207	0.253664	-1.97901	down
MW0152979	Lys-Gly-Phe	C17H26N4O4	-	49421.4	104846	63926.6	221678	271195	420758	1.18287	0.0518483	0.110471	0.238821	-2.066	down
Zbqp003444	4-amino-5-oxo-5-(pentylamino)pentanoic acid	C10H20N2O3	-	3863.46	3863.46	3863.46	3863.46	19317.3	26247.8	0.898585	0.196864	0.286795	0.234488	-2.09242	insig
MW0155854	Pro-Glu-His	C16H23N5O6	-	192728	130648	173148	916927	795742	533063	1.23042	0.032932	0.0818265	0.221097	-2.17725	down
MW0156025	Pro-Tyr-Asp	C18H23N3O7	-	300106	291693	294922	1.68499e+06	1.11671e+06	1.24528e+06	1.25716	0.0256331	0.0707095	0.219107	-2.19029	down
MW0146293	Asp-Tyr-Ala	C16H21N3O7	-	58041.6	50909.4	64903.9	283908	178588	352125	1.2278	0.0507322	0.108854	0.213418	-2.22825	down
pme0109	Methyldopa anhydrous	C10H13NO4	555-30-6	3320.08	3320.08	3320.08	3320.08	23784.3	28954.6	0.901917	0.188591	0.277553	0.177674	-2.49269	insig
PD0222792	(4R)-4-methyl-L-proline	C6H11NO2	23009-50-9	17391.1	17391.1	17391.1	86955.6	107049	108221	1.27032	0.00678616	0.0331515	0.17263	-2.53424	down
MW0150069	Glu-Lys-Cys	C14H26N4O6S1	-	45087.4	34644.2	39134.1	409559	290556	80276.8	1.09201	0.148971	0.233279	0.152315	-2.71487	down
Lcfp060275	N-Acetyltyramine	C10H13NO2	1202-66-0	4603.6	4603.6	4603.6	26766.1	39785.9	32195.3	1.2656	0.0173241	0.0567922	0.13986	-2.83795	down
MW0144208	Abu-Met-OH	C14H18N2O6S	-	50898.7	50898.7	50898.7	320847	351375	442196	1.26887	0.0126783	0.0467739	0.137019	-2.86755	down
MEDN0838	N-Methyl-D-aspartic acid	C5H9NO4	6384-92-5	815392	163078	163078	2.19245e+06	3.45968e+06	3.34009e+06	1.15346	0.0100401	0.040794	0.126949	-2.97768	down
pmb2673	6-Hydroxydopaquinone	C9H9NO5	135791-48-9	1250.49	1250.49	1250.49	12231	6508.03	12630.9	1.24821	0.043181	0.0978876	0.119588	-3.06385	down
pme1210	Methionine	C5H11NO2S	59-51-8	150109	138283	206884	788461	1.64925e+06	1.94779e+06	1.22611	0.0643953	0.126617	0.112935	-3.14644	down
Zbqn001563	N-acetyl-proline	C7H11NO3	-	32770.3	32770.3	32770.3	268007	290426	384999	1.26874	0.0158118	0.0532723	0.104205	-3.2625	down
mws1550	S-Allyl-L-cysteine	C6H11NO2S	21593-77-1	140801	136864	119681	2.41909e+06	2.07138e+06	2.22666e+06	1.27284	0.00219179	0.0209311	0.0591542	-4.07938	down
Rfmb318	D-Proline betaine	C7H14NO2+	1195-94-4	50454.8	41858.8	64028	1.13408e+06	1.01671e+06	1.12718e+06	1.26988	0.00101355	0.0153033	0.0476948	-4.39002	down
Table S3. Amino acid compounds with differences in content between A. pictum and A. venetum seeds

## Sheet: Table S4
Index	Compounds	Formula	CAS	BM1	BM2	BM3	HM1	HM2	HM3	VIP	P-value	FDR	Fold_Change	Log2FC	Type
MWSN0096	Quercetin 3-O-beta-D-glucosyl-(1->2)-beta-D-glucoside	C27H30O17	18609-17-1	5.57481e+06	4.88287e+06	5.18619e+06	28395.6	16296.7	42851.5	1.26646	0.00146759	0.0175109	178.698	7.48138	up
Zmhp003784	Gossypetin-7-O-(3''-glucosyl)rhamnoside; Rhodioflavonoside	C27H30O17	-	437527	649184	625884	2593.4	2593.4	12967	1.24142	0.0136014	0.0488715	94.3379	6.55977	up
MWStz568	6-Hydroxykaempferol-3,6-O-diglucoside	C27H30O17	142674-16-6	9.68431e+06	6.24017e+06	6.35602e+06	100716	45261.1	154718	1.25413	0.0228685	0.0660405	74.0966	6.21134	up
Zbpp002027	Isorhamnetin-3-O-(6''-malonyl)glucoside*	C25H24O15	-	7.02394e+06	6.66821e+06	6.50174e+06	90350.1	100137	107593	1.27367	0.00053243	0.0117327	67.7465	6.08207	up
PD0894179	3-O-Methylquercetin-3-O-(6''-malonyl)glucoside	C25H24O15	-	6.71697e+06	6.30813e+06	5.16559e+06	87925.1	84514.2	138798	1.26898	0.00595613	0.0317317	58.4464	5.86904	up
Lamp007327	3,9-dihydroeucomnalin malonyl glucoside	C26H28O14	-	6.71697e+06	6.30813e+06	5.16559e+06	87925.1	84514.2	138798	1.26898	0.00595613	0.0317317	58.4464	5.86904	up
Zmhp005139	Tamarixetin-3-O-(6''-malonyl)glucoside*	C25H24O15	-	3.11146e+06	3.85645e+06	5.04516e+06	51593.2	75400.8	82757.3	1.26786	0.0198502	0.060998	57.2729	5.83978	up
pmb0645	Hesperetin-6-C-glucoside-7-O-glucoside	C28H34O16	-	493972	483070	394871	14330.2	8100.32	1620.06	1.22198	0.00439824	0.0284605	57.0427	5.83397	up
pmn001644	Quercetin-3-O-(2''-O-acetyl)glucuronide	C23H20O14	-	1.7892e+06	1.53976e+06	1.41763e+06	26263.6	29981.1	33135.8	1.27254	0.00491287	0.0289567	53.1054	5.73079	up
PD0571060	7,4-Di-O-methylapigenin 5-O-glucoside	C23H24O10	197018-71-6	352489	309122	452326	4283.86	21419.3	4283.86	1.22768	0.0123222	0.0461663	37.1473	5.21518	up
Zbsp003857	3'-O-Methyltricetin-5-O-glucoside*	C22H22O12	-	288986	182950	284467	7914.25	7914.25	7914.25	1.2693	0.0195055	0.0605462	31.8583	4.9936	up
Xmyp005599	Kaempferol-3-O-galactoside-4'-O-glucoside	C27H30O16	-	1.21225e+06	1.02416e+06	2.41786e+06	24708.5	21844.5	115777	1.20766	0.074806	0.141294	28.6717	4.84156	up
MWStz466	Phloretin 3',5'-Di-C-glucoside	C27H34O15	357401-40-2	382903	292248	399088	11262.7	23941.4	4223.5	1.22498	0.00771824	0.0353124	27.2458	4.76796	up
Zmxp003107	Luteolin-7,3'-di-O-glucoside	C27H30O16	52187-80-1	1.27475e+06	1.17552e+06	1.83613e+06	22571.4	33003	104475	1.22718	0.02029	0.061703	26.7818	4.74318	up
Hmpp002612	Luteolin-7-O-gentiobioside	C27H30O16	-	1.16702e+06	1.31686e+06	1.91617e+06	24012.4	16787.2	132752	1.19719	0.0229528	0.0662059	25.3529	4.66408	up
Lmcp004436	Cyanidin 3-(6-p-caffeoyl)glucoside	C30H27O14+	-	1.13718e+06	812901	1.29113e+06	23256.9	18745.2	100966	1.21147	0.0154993	0.0527277	22.6708	4.50277	up
Lmqp002170	Kaempferol 3-sophorotrioside	C33H40O21	80714-53-0	25519.5	12651	56755	1480.59	1480.59	1480.59	1.22002	0.147809	0.231655	21.371	4.41758	up
Zmhp006502	Kaempferide-3-O-(6''-malonyl)glucoside	C25H24O14	-	768012	526141	569955	39691.4	21533.2	32776.8	1.26121	0.0151614	0.0519396	19.8307	4.30966	up
Zkep143847	6-Hydroxyluteolin 7-glucoside*	C21H20O12	-	3.11843e+07	2.91461e+07	2.86136e+07	1.69317e+06	1.69317e+06	1.69317e+06	1.27399	0.000784329	0.0137382	17.5104	4.13014	up
PDP151663	Resokaempferol 3-glucoside	C21H20O10	-	271787	272887	403678	18811.8	18811.8	18811.8	1.26879	0.0210048	0.0631951	16.8042	4.07075	up
Lamp006438	Astrapterocarpan-3-O-malonyl glucoside	C26H28O13	-	422400	542415	623520	36073.9	36227.5	41208.9	1.26879	0.0137714	0.0488715	13.9929	3.80662	up
PD0743950	Kaempferol 3-apiosyl-(1->2)-alpha-L-rhamnoside-7-rhamnoside	C31H36O18	-	70528.7	64219.5	147573	7199.21	7199.21	7199.21	1.24698	0.0833459	0.151668	13.0719	3.70839	up
MWSHY0181	Vitexin	C21H20O10	3681-93-4	558709	505398	523975	40816.2	40816.2	40816.2	1.27386	0.00102113	0.0153232	12.9694	3.69704	up
Lmmp002560	Quercetin-3-O-(2''-O-glucosyl)glucuronide	C27H28O18	-	1.30217e+06	1.25767e+06	1.38187e+06	115116	115116	115116	1.27392	0.000917075	0.0151565	11.4137	3.5127	up
Lssp210422	Genistein	C15H10O5	446-72-0	12341.1	12877.9	20314.9	1369.83	1369.83	1369.83	1.26307	0.0330162	0.0819044	11.0802	3.46991	up
pmb3014	Luteolin-7-O-(6''-eudesmyl)glucoside	C31H30O15	-	118431	135685	108778	10919.9	10919.9	10919.9	1.27246	0.00507584	0.0291444	11.0775	3.46956	up
HJAP134	Pinocembrin-7-O-sophoroside	C27H32O14	-	9977.71	28085.1	6969.88	1393.98	1393.98	1393.98	1.19114	0.174953	0.263021	10.7684	3.42873	up
pmp000413	Genistein 8-C-glucoside	C21H20O10	66026-80-0	535687	371626	476151	42926.1	42926.1	42926.1	1.26879	0.0128911	0.0472031	10.743	3.42532	up
Zblp002068	Cyanidin 3-O-glucoside	C21H21O11+	47705-70-4	90278.5	83736.9	82279.7	8009.37	8009.37	8009.37	1.27382	0.00100777	0.0153033	10.6665	3.41501	up
Lacn005311	Phellatin	C26H30O12	-	12695.4	13179.8	4916.08	983.217	983.217	983.217	1.22482	0.0741025	0.140617	10.439	3.38391	up
pmp000531	Phellamurin	C26H30O11	52589-11-4	37471.2	61490.1	37493.9	4360.5	4360.5	4360.5	1.26173	0.0358427	0.0867173	10.4311	3.38283	up
MWStz351	Azaleatin	C16H12O7	529-51-1	29721.1	40786.4	35253.2	3446.56	3446.56	3446.56	1.27048	0.00993533	0.040503	10.2286	3.35454	up
Zbjn004215	Kaempferol-3-O-sophoroside	C27H30O16	19895-95-5	191159	212411	169612	18849.4	18849.4	18849.4	1.27226	0.00510794	0.0291917	10.1362	3.34144	up
Salp004327	Primflasine	C31H36O19	-	1.10799e+06	1.48786e+06	1.47736e+06	106635	102602	203539	1.24674	0.00713218	0.0337077	9.86783	3.30273	up
Lacn007642	Malonyl Amurensin	C29H30O14	-	7893.56	17756.2	20421.7	1578.71	1578.71	1578.71	1.23087	0.0686889	0.132712	9.72766	3.28209	up
mws1434	Isovitexin	C21H20O10	38953-85-4	758354	854084	878379	88463.4	88463.4	88463.4	1.27331	0.00243032	0.022348	9.38549	3.23043	up
Lcyp000689	Cyanidin-3-O-gentiobioside	C27H31O16+	47845-44-3	203692	242055	300212	26716.4	26716.4	26716.4	1.26796	0.0156093	0.0528813	9.30714	3.21834	up
Lmcp003788	Isotamarixin*	C22H22O12	-	127082	184348	68761.1	13752.2	13752.2	13752.2	1.23072	0.077256	0.143987	9.21528	3.20403	up
pmn001417	Cinchonain Ic	C24H20O9	85081-22-7	629282	612108	569189	65535	65535	65535	1.27375	0.00110151	0.0156645	9.20922	3.20308	up
Zbtn004994	Sieboldin	C21H24O11	18777-73-6	78764.2	32896.9	69656.9	6579.38	6579.38	6579.38	1.23466	0.0615667	0.123842	9.18617	3.19946	up
pmp001312	6-Hydroxykaempferol-3,6,7-O-triglucoside	C33H40O22	-	29655.7	44125.9	89587.7	5931.14	5931.14	5931.14	1.21881	0.115042	0.193796	9.18144	3.19872	up
MWSslk030	Neohesperidin Dihydrochalcone (Nhdc)	C28H36O15	20702-77-6	44726.5	57457.9	61448.7	5961.79	5961.79	5961.79	1.26958	0.010601	0.0416883	9.14899	3.19361	up
Hmcp004055	Quercetin-5,7,4'-tri-O-glucoside	C33H40O22	-	102476	138137	119207	13462.8	13462.8	13462.8	1.27046	0.00922967	0.0392622	8.90902	3.15527	up
MWSslk146	4'-O-Glucosylvitexin	C27H30O15	38950-94-6	32260.8	54163	30896.9	4421.74	4421.74	4421.74	1.25686	0.0441317	0.0991241	8.84424	3.14474	up
pme1611	Isohemiphloin	C21H22O10	3682-02-8	339878	346480	346962	22884.2	71977.2	24835	1.21405	0.00234702	0.0217968	8.63285	3.10984	up
Lmpp003228	Petunidin-3-O-(6''-O-caffeoyl)glucoside	C31H29O15+	-	26138.4	58613	49987.5	5227.68	5227.68	5227.68	1.2408	0.0549954	0.114395	8.59137	3.10289	up
MWStz759	Rhamnocitrin 3-glucoside	C22H22O11	41545-37-3	20468.5	17471.1	22790.5	2385.96	2385.96	2385.96	1.27087	0.00735226	0.0343451	8.48436	3.08481	up
ZBN0138	Luteolin-7-O-glucuronide-5-O-rhamnoside	C27H28O16	-	65990.9	84313.5	107267	10370.6	10370.6	10370.6	1.26322	0.0241187	0.0681506	8.27888	3.04943	up
HJN069	Tetrahydroxyflavan-(4α-8-epicatechin)	C30H24O12	-	2.71636e+06	4.19357e+06	3.83772e+06	408268	466409	484011	1.26233	0.0194101	0.0603266	7.91031	2.98373	up
pmn001418	Cinchonain Id*	C24H20O9	85022-67-9	555932	561615	559683	70807.6	70807.6	70807.6	1.27425	1.16744e-05	0.00219659	7.89572	2.98107	up
pmn001416	Catechin-(7,8-bc)-4-(3,4-dihydroxyphenyl)-dihydro-2-(3H)-one*	C24H20O9	-	555932	561615	559683	70807.6	70807.6	70807.6	1.27425	1.16744e-05	0.00219659	7.89572	2.98107	up
HJN078	Pinocembrin-7-O-(2''-O-arabinosyl)glucoside	C26H30O13	-	37108.3	36419.8	31537.7	1918.24	1918.24	9591.2	1.15724	0.00107043	0.0156055	7.82457	2.96801	up
MWStz667	Kaempferol 3-O-beta-D-glucosylgalactoside	C27H30O16	31512-06-8	149086	219939	212914	26395.9	26395.9	26395.9	1.26458	0.0176111	0.0572673	7.34885	2.87752	up
Lmsp003252	Isorhamnetin-3-O-sophoroside	C28H32O17	-	101769	95168.2	59327.7	17180.6	7919.99	10552.7	1.22614	0.026511	0.0710137	7.1877	2.84553	up
Zbsp004450	3'-O-Methyltricetin-7-O-glucoside*	C22H22O12	-	99549.8	194889	128187	19910	19910	19910	1.24889	0.0504277	0.108545	7.07562	2.82286	up
Smsn003768	Tamarixetin 3-glucoside-7-sulfate	C22H22O15S	-	31056.8	57738.8	42802.1	6211.35	6211.35	6211.35	1.25314	0.0395642	0.0923416	7.06221	2.82012	up
MWStz593	Gossypetin 8-O-glucoside	C21H20O13	652-78-8	105293	158109	95015.4	17277.8	17277.8	17277.8	1.25786	0.0346844	0.084838	6.91478	2.78968	up
Lmmp002995	Quercetin-7-O-(2''-malonyl)glucosyl-5-O-glucoside	C30H32O20	-	739440	1.01453e+06	734489	125259	125259	125259	1.2663	0.0168304	0.0555563	6.62215	2.7273	up
Smsn005712	Persicarin (Isohamnetin-3-O-sulfate)	C16H12O10S	549-31-5	83867.2	74715.9	63902.3	24358.5	4871.7	4871.7	1.14212	0.00204944	0.0205448	6.52414	2.70579	up
pmp000238	Luteolin-6-C-arabinoside-7-O-glucoside	C26H28O15	-	47228	52889.2	30806.6	2963.04	2963.04	14815.2	1.12456	0.0144812	0.0502427	6.31224	2.65815	up
Zbsp004739	Chrysin-8-C-glucoside	C21H20O9	160880-89-7	27370.7	23688.2	24361.4	1750.64	1750.64	8753.21	1.13424	0.00446932	0.0284605	6.1545	2.62164	up
HJAP005	Laricitrin-3-O-glucoside	C22H22O13	39986-90-8	65227.6	76846.9	57425.2	2981.69	27016.7	2981.69	1.08145	0.00657985	0.0326456	6.0491	2.59672	up
Lmpp003255	Delphinidin-3-O-(6''-O-feruloyl)glucoside	C31H29O15+	-	719967	693183	732039	118565	118565	118565	1.27403	0.000370288	0.00992101	6.03095	2.59239	up
pmp001309	6-Hydroxykaempferol-7-O-glucoside*	C21H20O12	-	2.46349e+07	2.60972e+07	1.93841e+07	3.87683e+06	3.87683e+06	3.87683e+06	1.26765	0.0107541	0.0420871	6.02866	2.59184	up
Lmyn006227	Galangin	C15H10O5	548-83-4	41654.8	43853.3	46151.2	7273.02	6655.84	7967.17	1.27123	0.000566805	0.0121802	6.01293	2.58807	up
mws1361	Astilbin	C21H22O11	29838-67-3	9087.77	12354.4	11076.6	1817.56	1817.56	1817.56	1.26803	0.0109157	0.0425778	5.96382	2.57624	up
Lmtn002997	Mearnsetin-3-O-glucoside	C22H22O13	-	92301.5	107844	96517	7156.71	35783.5	7156.71	1.13361	0.00506521	0.0291444	5.92176	2.56603	up
MWSslk002	Sophoricoside*	C21H20O10	152-95-4	575702	611245	740284	107605	134449	86581.6	1.25774	0.00565688	0.0308985	5.86435	2.55197	up
MWSHY0201	Kaempferitrin*	C27H30O14	482-38-2	1.49219e+06	2.13873e+06	1.44328e+06	288657	288657	288657	1.26148	0.0245874	0.0689687	5.85956	2.55079	up
mws0744	Dihydromyricetin	C15H12O8	27200-12-0	47983.7	78950.7	68504	12923.5	12975.3	9028.66	1.24499	0.0257104	0.0708195	5.59554	2.48428	up
Lmcp003402	Tamarixetin-3-O-glucoside (Tamarixin)	C22H22O12	27542-39-8	9041.94	45209.7	97307	9041.94	9041.94	9041.94	0.878595	0.24685	0.342893	5.58725	2.48214	insig
MWSslk181	Isoliquiritin	C21H22O9	5041-81-6	69120.5	78310.8	67841.3	13768	10741.8	14516.7	1.26483	0.00127424	0.0168475	5.51606	2.46364	up
Lajp004824	Medicarpinglucoside	C22H24O9	-	544456	643509	472920	98250.9	109379	103931	1.26621	0.0116142	0.0443188	5.33086	2.41437	up
Lmlp005572	Galangin 7-glucoside	C21H20O10	-	544456	643509	472920	98250.9	109379	103931	1.26621	0.0116142	0.0443188	5.33086	2.41437	up
Lmtn002796	Aromadendrin-7-O-glucoside	C21H22O11	28189-90-4	3.91994e+06	5.84414e+06	4.86778e+06	768448	831122	1.25909e+06	1.24024	0.0142343	0.0497662	5.11844	2.3557	up
Zbnn005420	Eriodictyol-7-O-(6''-malonyl)glucoside	C24H24O14	-	24061.9	20774	21293.3	5543	1848.26	5541	1.17258	0.000450983	0.0111014	5.1135	2.35431	up
MWS20151	Apigenin	C15H10O5	520-36-5	72511.9	87457.5	84518.2	19917	16493.7	11470.1	1.24872	0.000964186	0.0153033	5.10618	2.35224	up
Zbpp001992	Isorhamnetin-3-O-Glucoside*	C22H22O12	5041-82-7	2.27646e+06	2.43082e+06	1.88418e+06	432619	371575	550139	1.25491	0.00485017	0.0289567	4.86694	2.28302	up
PDP112451	8-Methoxyluteolin-8-glucoside*	C22H22O12	-	2.27646e+06	2.43082e+06	1.88418e+06	432619	371575	550139	1.25491	0.00485017	0.0289567	4.86694	2.28302	up
MWSHY0040	Oroxin A	C21H20O10	57396-78-8	737379	753656	799320	192170	131334	155323	1.26156	1.95852e-05	0.00252134	4.78327	2.258	up
mws0072	Apigenin-5-O-glucoside	C21H20O10	28757-27-9	737379	753656	799320	192170	131334	155323	1.26156	1.95852e-05	0.00252134	4.78327	2.258	up
MWS20148	Apigenin-4'-O-glucoside*	C21H20O10	20486-34-4	737379	753656	799320	192170	131334	155323	1.26156	1.95852e-05	0.00252134	4.78327	2.258	up
MWStz446	Isorhamnetin-7-O-glucoside (Brassicin)	C22H22O12	6743-96-0	3.09201e+06	2.8702e+06	3.08433e+06	539860	558850	796240	1.25728	3.03129e-05	0.00296581	4.77402	2.25521	up
PDP004316	Kaempferol 3-rhamnoside-(1->2)-rhamnoside*	C27H30O14	-	1.17822e+06	1.48741e+06	886887	109520	109520	547601	1.08449	0.0157815	0.0532437	4.63387	2.21222	up
PDP007801	Cypellogin B	C31H34O14	-	113741	103032	104118	31749.1	16547.8	21282.1	1.23755	0.000187046	0.00714865	4.61189	2.20536	up
Lmjp003295	6-Methoxykaempferol-3-O-glucoside*	C22H22O12	63422-27-5	3.47697e+06	3.6927e+06	2.28298e+06	649960	598521	809062	1.24033	0.028098	0.0735294	4.59415	2.1998	up
Lmjp002906	Rhamnetin-3-O-Glucoside*	C22H22O12	27875-34-9	3.47697e+06	3.6927e+06	2.28298e+06	649960	598521	809062	1.24033	0.028098	0.0735294	4.59415	2.1998	up
Lmdp004307	Farrerol-7-O-glucoside	C23H26O10	885044-12-2	210987	234077	207143	39754.5	58796.5	43446.1	1.25815	0.00016712	0.0069284	4.5931	2.19947	up
pmb0608	Chrysoeriol-7-O-(6''-malonyl)glucoside	C25H24O14	-	296766	314196	304079	63942.7	91838.4	55484.1	1.24961	0.000443729	0.0110751	4.33124	2.11478	up
Hmgp002148	Nepetin-7-O-alloside*	C22H22O12	-	2.88955e+06	2.77518e+06	2.92805e+06	632225	525025	918831	1.2411	0.000953435	0.0153033	4.13894	2.04926	up
mws1000	Fustin	C15H12O6	20725-03-5	48189.8	41271	71658.9	12772.6	15355	12603.5	1.23331	0.0475159	0.104143	3.95569	1.98393	up
Xmgp006913	2,4,2',4'-tetrahydroxy-3'-prenylchalcone	C20H20O5	-	356609	355483	396647	115618	55570.7	128148	1.18717	0.00129103	0.0169777	3.70398	1.88908	up
pmn001716	Carthamone*	C21H20O11	86579-00-2	3.49763e+06	3.73178e+06	2.51002e+06	890900	705267	1.10088e+06	1.22718	0.0175845	0.0572673	3.61114	1.85246	up
HJAP135	Pinocembrin-7-O-(6''-O-malonyl)glucoside	C24H24O12	-	665175	706887	640047	182702	173402	204133	1.26903	0.000279476	0.00843948	3.59154	1.8446	up
HJN041	Epicatechin 3-glucoside	C21H24O11	103303-00-0	120481	144954	134015	35424.8	27921.6	50592.3	1.22528	0.000621577	0.0125285	3.50584	1.80976	up
Lcyp000688	Verecundin(Pinocembrin-5-glucoside)*	C21H22O9	-	42468.5	51119.6	60303.3	11998.7	14730.8	17744.9	1.23738	0.012839	0.0471536	3.46023	1.79087	up
MWStz619	Pinocembrin-7-O-glucoside (Pinocembroside)*	C21H22O9	75829-43-5	42468.5	51119.6	60303.3	11998.7	14730.8	17744.9	1.23738	0.012839	0.0471536	3.46023	1.79087	up
MWSN0062	Luteolin 7-O-beta-D-glucoside*	C21H20O11	5373-11-5	2.0565e+06	2.31553e+06	2.21937e+06	666735	523872	723488	1.25674	0.000122165	0.00597632	3.44361	1.78392	up
Lmdp006732	Scutellarein-4'-methyl ether (5,6,7-Trihydroxy-4'-methoxyflavone)	C16H12O6	6563-66-2	12464.8	16434.1	17105.2	6482.92	5751.43	1150.29	1.01239	0.00833488	0.0372708	3.43709	1.78119	up
Rfn03718	(2S,3R)-2-(3,4-dihydroxyphenyl)-3,4-dihydro-2H-1-benzopyran-3,5,7-triol	C15H14O6	-	6.59412e+06	5.59957e+06	5.93483e+06	1.73156e+06	1.06986e+06	2.50383e+06	1.18533	0.00171098	0.0192554	3.41709	1.77277	up
PDP001555	quercetin 3-O-(2''-O-malonyl)glucoside*	C24H22O15	-	5.6031e+06	5.27697e+06	7.95091e+06	1.15876e+06	2.15345e+06	2.41485e+06	1.17023	0.0211091	0.0631989	3.28807	1.71724	up
Rdp04688	6-Hydroxyluteolin 7-(6''-malonylglucoside)*	C24H22O15	-	5.6031e+06	5.27697e+06	7.95091e+06	1.15876e+06	2.15345e+06	2.41485e+06	1.17023	0.0211091	0.0631989	3.28807	1.71724	up
Zbbn005905	Abyssinone II	C20H20O5	-	26379.1	26693.6	29707.8	1067.68	5338.4	19018.4	0.920148	0.0666642	0.130168	3.25594	1.70307	insig
Rfp04553	Luteolin 7-[6''-(3-hydroxy-3-methylglutaryl)glucoside]	C27H28O15	-	265164	95386.3	128635	91800.6	48980.3	9796.06	0.894334	0.149086	0.23331	3.24874	1.69988	insig
pma0791	Naringenin-7-O-(6''-malonyl)glucoside	C24H24O13	-	68549	97131.3	66286.3	19344.2	13683.1	38584.3	1.12721	0.0148169	0.0510453	3.23923	1.69565	up
pmp000589	Quercetin-7-O-(6''-malonyl)glucoside*	C24H22O15	98767-37-4	4.57708e+06	5.08381e+06	7.88012e+06	1.19888e+06	1.94465e+06	2.32413e+06	1.16526	0.0483603	0.105333	3.20814	1.68174	up
PD0221176	6-Hydroxylignan-6-O-(6''-O-malonyl)glucoside*	C24H22O15	-	4.57708e+06	5.08381e+06	7.88012e+06	1.19888e+06	1.94465e+06	2.32413e+06	1.16526	0.0483603	0.105333	3.20814	1.68174	up
Lasp002993	Isobavachalcone glucoside	C26H30O9	-	107067	100706	113246	25306.2	37815.2	38200.7	1.2386	0.00022345	0.00756954	3.16831	1.66371	up
Zbbp006041	Pratensein	C16H12O6	2284-31-3	245024	198360	234793	72958.1	77967.8	83228.3	1.26116	0.00704454	0.0335227	2.89628	1.5342	up
Lmhn006206	Flavoyadorinin B	C23H24O11	-	25532	29355.6	31458.5	6423.02	12416	11786.7	1.17816	0.00201897	0.0205448	2.8194	1.49539	up
Lmmp003109	3'-O-Methyl-epicatechin*	C16H16O6	76549-34-3	175002	165194	208542	68724.9	46873.4	82031	1.20376	0.00266537	0.0230782	2.7766	1.47332	up
MWSHY0098	(-)-Epigallocatechin	C15H14O7	970-74-1	106100	88562.6	99014.7	50175.5	32978.5	25128.8	1.184	0.00358351	0.0261773	2.71213	1.43943	up
MWStz530	Quercetin-3-O-(6''-O-acetyl)glucoside	C23H22O13	54542-51-7	5.4411e+06	6.80254e+06	5.36762e+06	1.16075e+06	1.58369e+06	3.75374e+06	1.06972	0.0248507	0.0691523	2.71019	1.43839	up
Laxp003721	Nothofagin	C21H24O10	11023-94-2	167470	100200	105303	57535.1	29807.1	51845.7	1.12691	0.0541942	0.113499	2.67963	1.42204	up
MWSHY0009	Diosmetin*	C16H12O6	520-34-3	213926	159829	234793	72958.1	77967.8	76214.7	1.23834	0.0290599	0.075138	2.67917	1.42179	up
Wcgn005541	Cyrtominetin	C17H16O6	95272-99-4	62755.7	57563.9	56516.1	14368.2	23971.8	27805.3	1.18265	0.00421764	0.0280738	2.67344	1.4187	up
MWStz521	Quercetin 3-O-(6-O-malonyl-beta-D-glucoside)	C24H22O15	96862-01-0	2.16493e+06	1.62246e+06	1.45281e+06	344109	437623	1.19021e+06	1.03396	0.035991	0.0869042	2.65738	1.41	up
HJAP006	Syringetin-7-O-glucoside*	C23H24O13	-	183918	187106	226841	64071.5	79177.7	83203.1	1.24528	0.00550764	0.030591	2.64014	1.40061	up
Zbsp004862	Syringetin-3-O-glucoside*	C23H24O13	40039-49-4	198677	167063	158472	61851.9	74566	63006	1.25232	0.00741474	0.0344145	2.62863	1.39431	up
Hmcp002399	Limocitrin-3-O-glucoside	C23H24O13	38836-51-0	162729	177480	209949	63949.8	91840	53916.4	1.2028	0.00369034	0.0264941	2.62347	1.39147	up
Zmgp004436	Okanin-4'-(6''-O-acetyl)glucoside*	C23H24O13	-	152453	145863	180623	64342.1	61696.4	57732.9	1.26023	0.00973172	0.0400737	2.60616	1.38193	up
Hmcp002187	Limocitrin-3-O-galactoside*	C23H24O13	-	152453	145863	180623	64342.1	61696.4	57732.9	1.26023	0.00973172	0.0400737	2.60616	1.38193	up
Hmcp002539	Isorhamnetin-3-O-rhamnoside	C22H22O11	-	485807	627813	661605	262373	168985	266544	1.19288	0.00843531	0.0374461	2.54366	1.34691	up
Hmln002199	Quercetin-3-O-(6''-O-acetyl)galactoside	C23H22O13	-	8.23371e+06	5.78369e+06	7.01501e+06	1.48869e+06	1.96355e+06	4.89217e+06	1.03488	0.0365173	0.0877419	2.52054	1.33373	up
ZBN0184	5,7,3',4',5'-Pentahydroxyflavan (Tricetiflavan)	C15H14O6	-	316699	246514	335705	85465.8	105153	168637	1.15187	0.00835656	0.0372995	2.50217	1.32318	up
MWStz610	Diosmetin-7-O-glucoside*	C22H22O11	20126-59-4	2.78378e+06	2.1115e+06	2.62289e+06	1.23105e+06	1.18211e+06	612866	1.13825	0.0061801	0.0317317	2.4845	1.31296	up
Lmpn006208	8-Methoxykaempferol-7-O-rhamnoside	C22H22O11	-	135914	91738	101738	31600.8	53710.1	47533.6	1.16808	0.0231499	0.066539	2.47951	1.31006	up
MWSHC20110	8-Methoxyapigenin*	C16H12O6	57096-02-3	163915	213099	202893	63217	76405.4	101039	1.19982	0.00484513	0.0289567	2.40964	1.26882	up
Wbtn007469	Protogenkwanone*	C16H12O6	-	757932	1.02363e+06	910665	337537	359078	422978	1.23515	0.0137315	0.0488715	2.40465	1.26583	up
Wbtn007603	9,11-dimethoxy-2h-[1,3]dioxolo[4,5-b]xanthen-10-one*	C16H12O6	-	757932	1.02363e+06	910665	337537	359078	422978	1.23515	0.0137315	0.0488715	2.40465	1.26583	up
Zmhn003257	5,7,2'-Trihydroxy-8-methoxyflavone*	C16H12O6	80713-32-2	757932	1.02363e+06	910665	337537	359078	422978	1.23515	0.0137315	0.0488715	2.40465	1.26583	up
Xmyn008071	Gnetifolin B*	C16H12O6	140671-06-3	749076	903343	816723	343527	339403	385693	1.25761	0.00500472	0.0291444	2.31058	1.20826	up
Lmhn004976	Aracarpene 2	C16H12O6	-	749076	903343	816723	343527	339403	385693	1.25761	0.00500472	0.0291444	2.31058	1.20826	up
Zbhp006013	Chrysin 7-(6-O-malonylglucoside)	C24H22O12	-	414625	448866	657849	231125	197704	234891	1.19258	0.0607942	0.122692	2.29214	1.19669	up
Lmhn005110	Aracarpene 1*	C16H12O6	1261245-78-6	460764	461113	476307	200024	201086	214280	1.27168	3.25876e-06	0.00159419	2.27203	1.18398	up
Wbtn008012	2-hydroxy-8-methoxy-6-methyl-9-oxoxanthene-1-carboxylic acid*	C16H12O6	-	460764	461113	476307	200024	201086	214280	1.27168	3.25876e-06	0.00159419	2.27203	1.18398	up
Lmyp005841	Chrysin-7-O-glucoside*	C21H20O9	31025-53-3	102435	121443	107863	46032.4	59576.9	45018.7	1.23435	0.00137751	0.0173039	2.20239	1.13907	up
MWS20189	Tectorigenin	C16H12O6	548-77-6	245024	198360	272544	166835	76222.8	83228.3	1.07989	0.0264608	0.0709735	2.19417	1.13368	up
MWSHY0069	Hispidulin*	C16H12O6	1447-88-7	245024	198360	272544	166835	76222.8	83228.3	1.07989	0.0264608	0.0709735	2.19417	1.13368	up
Zmjp004795	5,6,7-Tetrahydroxy-8-methoxyflavone*	C16H12O6	-	245024	198360	272544	166835	76222.8	83228.3	1.07989	0.0264608	0.0709735	2.19417	1.13368	up
Zbnn006442	Eriodictyol	C15H12O6	552-58-9	59277.8	55459.2	68107.1	23144.6	24599.2	36720.5	1.18245	0.00480958	0.0289567	2.16475	1.1142	up
HJN087	Naringenin-4'-O-glucoside*	C21H22O10	-	216357	241389	256767	121661	89661.4	123464	1.21942	0.00144334	0.0173912	2.13423	1.09372	up
HJN090	Isocoreopsin*	C21H22O10	-	216357	241389	256767	121661	89661.4	123464	1.21942	0.00144334	0.0173912	2.13423	1.09372	up
Wbtn006810	6,7-dihydroxy-1,3-dimethoxyxanthen-9-one	C15H12O6	-	175868	125821	189606	71380.2	70237.4	92919.8	1.17155	0.0346289	0.0847872	2.09474	1.06677	up
MWSN0020	(-)-Epicatechin	C15H14O6	490-46-0	245685	232457	212305	71863.3	56117.2	208013	0.939759	0.128853	0.209572	2.05494	1.0391	insig
Hmbp002730	Isoscutellarein*	C15H10O6	41440-05-5	50175.2	29984.3	25721.4	25492	15885.7	10552.5	0.955487	0.125205	0.205677	2.03891	1.02779	insig
Zbbp005255	Aureusidin*	C15H10O6	38216-54-5	50175.2	29984.3	25721.4	25492	15885.7	10552.5	0.955487	0.125205	0.205677	2.03891	1.02779	insig
Lmmp004504	2'-Hydroxygenistein	C15H10O6	1156-78-1	50175.2	29984.3	25721.4	25492	15885.7	10552.5	0.955487	0.125205	0.205677	2.03891	1.02779	insig
MWSHY0058	Luteolin (5,7,3',4'-Tetrahydroxyflavone)*	C15H10O6	491-70-3	50175.2	29984.3	25721.4	25492	15885.7	10552.5	0.955487	0.125205	0.205677	2.03891	1.02779	insig
Lmmn004625	Dihydrokaempferol-7-O-glucoside	C21H22O11	-	322721	286465	317817	146444	159717	174767	1.25031	0.000723653	0.0132094	1.92753	0.946754	insig
mws0045	Quercitrin*	C21H20O11	522-12-3	39217.9	31850.7	56208.7	37440.1	15865.6	12759	0.906992	0.1268	0.207737	1.92656	0.946023	insig
Rdp05392	quercetin 3-O-beta-L-rhamnofuranoside*	C21H20O11	-	39217.9	31850.7	56208.7	37440.1	15865.6	12759	0.906992	0.1268	0.207737	1.92656	0.946023	insig
Sayp004148	sappanol*	C16H16O6	111254-19-4	101647	131395	125710	55748.8	43279.7	89729.5	1.05759	0.0338842	0.0832972	1.90059	0.926444	insig
Lagp003663	Quercetin 7,3',4'-trimethyl ether-3-glucoside	C24H26O12	-	50429.2	55428.5	57411.8	28004	35746.6	24068.9	1.19098	0.00617084	0.0317317	1.85915	0.894644	insig
Zbsp005521	Chrysin-5-O-glucoside (Toringin)*	C21H20O9	1329-10-8	101032	104583	102317	46932.9	56361.3	64671.3	1.21787	0.0095908	0.0398068	1.83331	0.874448	insig
mws1299	Orientin	C21H20O11	28608-75-5	40163.4	15115.7	33724	13783.4	19586.7	15241.5	0.818281	0.210531	0.303096	1.8309	0.872555	insig
MWSHY0124	Pinocembrin	C15H12O4	480-39-7	68747.2	69998.3	77019.6	45912.7	38396.7	41178.5	1.24183	0.000987722	0.0153033	1.71941	0.781914	insig
pme0368	Apigenin-7-O-rutinoside (Isorhoifolin)	C27H30O14	552-57-8	1.37374e+06	1.21206e+06	2.02739e+06	685685	619381	1.4014e+06	0.881241	0.146388	0.230564	1.70451	0.769354	insig
Wagp004812	Salvigenin 5-O-glucoside	C24H26O11	-	44195.2	83212.7	58941.5	51959.7	51274.8	6595.37	0.652549	0.251872	0.348264	1.69671	0.76274	insig
pme2960	Naringenin chalcone*	C15H12O5	73692-50-9	906121	812537	1.0307e+06	564136	562559	497811	1.21908	0.0184448	0.0582143	1.69243	0.759093	insig
Rfn07045	4,2',3',4'-Tetrahydroxychalcone*	C15H12O5	-	906121	812537	1.0307e+06	564136	562559	497811	1.21908	0.0184448	0.0582143	1.69243	0.759093	insig
Sasp006115	Licoagroside F	C21H24O10	-	115396	85388	104361	93016.4	57974.7	31272	0.865579	0.1347	0.216475	1.6742	0.743475	insig
HJN045	Epicatechin-(2β→7,4β→8)-epiafzelechin-(4β→8)-epicatechin	C45H36O17	-	579129	669112	621214	387574	357710	375517	1.25283	0.00609122	0.0317317	1.66796	0.738088	insig
Zbsn004929	Apigenin 7-O-beta-D-glucoside	C21H20O10	578-74-5	98391.7	57056.9	74461.2	29122.9	45011.5	64665.1	0.875123	0.128368	0.209325	1.65642	0.728065	insig
Lmqn009304	Eucalyptin (5-Hydroxy-7,4'-dimethoxy-6,8-dimethylflavone)	C19H18O5	3122-88-1	16164.6	17973	15358.4	8956.72	9241.82	11783.9	1.18643	0.00572846	0.0309312	1.65083	0.723193	insig
Zmhn001036	Choerospondin	C21H22O10	81202-36-0	733702	758099	1.32631e+06	576101	540297	591516	0.976624	0.195425	0.285549	1.65003	0.722495	insig
Lahp003408	2-(3,4-dihydroxyphenyl)-4h-chromene-3,5,7-triol-glucoside	C21H22O11	-	46751.5	30645.1	45122.1	13978.2	23108.1	37786.5	0.83548	0.145367	0.229464	1.63636	0.710488	insig
Zmdn002049	Epicatechin-4'-O-β-D-glucopyranoside*	C21H24O11	-	21666.9	55482.4	33525.2	21931.1	27716.6	18125.2	0.751085	0.283183	0.375108	1.63302	0.707543	insig
Lajp003377	Fisetinidol-(4α,6)-gallocatechin	C30H26O12	1262536-83-3	1.07253e+07	1.05059e+07	1.2121e+07	7.86801e+06	6.71939e+06	5.86504e+06	1.18955	0.00532053	0.0299173	1.63072	0.705509	insig
mws2220	Gallocatechin 3-O-gallate*	C22H18O11	5127-64-0	98475.5	164095	77305.5	105425	36184.5	66895.7	0.7273	0.258641	0.354058	1.63006	0.704925	insig
Wbtn005483	1,3,6-trihydroxy-2,5,7-trimethoxyxanthen-9-one	C16H14O8	-	39543.1	23441.5	25114.6	16056.7	15196.3	23074.8	0.949597	0.145257	0.229464	1.62162	0.697438	insig
PDP152317	5,7,2',5'-Tetrahydroxyflavanone	C15H12O6	-	41690	35976.7	36055.4	20804.1	25984.5	25072.7	1.19543	0.00529436	0.0298387	1.58252	0.662228	insig
Zbqn006065	Datiscetin	C15H10O6	480-15-9	132394	143635	133113	92576.5	81038.7	86598	1.24843	0.000567678	0.0121802	1.57233	0.652904	insig
MWSHC2016	Epigallocatechin gallate*	C22H18O11	989-51-5	93318.2	127524	105015	104474	45225.5	60352.3	0.874358	0.150355	0.234695	1.55132	0.633497	insig
Hmqn003268	Dihydrotricetin	C15H12O7	-	112553	144355	108516	66410.6	62405.1	111493	0.936318	0.104816	0.180676	1.52065	0.604687	insig
mws0914	3,5,7-Trihydroxyflavanone (Pinobanksin)*	C15H12O5	548-82-3	1.32429e+06	1.27142e+06	1.2572e+06	840320	831837	866636	1.26793	0.000323301	0.00924623	1.51761	0.601805	insig
pme0376	Naringenin*	C15H12O5	480-41-1	1.32429e+06	1.27142e+06	1.2572e+06	840320	831837	866636	1.26793	0.000323301	0.00924623	1.51761	0.601805	insig
Labn004865	Hydroxy isoliquiritigenin glucoside	C21H22O10	-	186054	163144	203666	18760.3	93801.6	252841	0.632539	0.461758	0.552034	1.51303	0.597437	insig
Lmpp005842	6-Methoxyquercetin-3-O-rhamnoside	C22H22O12	-	1.82215e+06	2.04883e+06	2.25242e+06	1.49791e+06	1.8493e+06	753238	0.821303	0.161407	0.248574	1.49335	0.578551	insig
Hmgp001902	Pectolinarigenin-7-O-glucoside	C23H24O11	-	53030.9	49401.3	63609.7	32918.1	35237	43680.1	1.10359	0.0311538	0.0783166	1.4847	0.570173	insig
Wbtp006052	Protoapigenone	C15H10O6	-	702613	912955	1.02321e+06	486044	749091	559467	0.963919	0.0852072	0.15413	1.4704	0.556206	insig
MWSHY0049	Hesperetin	C16H14O6	520-33-2	47409.9	35389.4	16617.9	17626.1	25541.8	25406.4	0.513415	0.371046	0.465663	1.44977	0.535828	insig
MWStz377	Isovitexin-2''-O-rhamnoside (2''-O-alpha-L-Rhamnopyranosyl-isovitexin)	C27H30O14	72036-50-1	92336.2	99056.4	79567.9	60409.4	70465.6	63932.7	1.14885	0.0291175	0.0752073	1.39091	0.476033	insig
PDP050382	5,8-Dihydroxyflavanone	C15H12O4	-	66834.2	66196	65725.1	44770.8	36251.4	65156.1	0.889603	0.177507	0.265294	1.35968	0.443264	insig
Lajp002779	Gallocatechin-(4α→8)-catechin-(4α→8)-catechin	C45H38O19	79127-37-0	22975.3	42133.3	49163.4	15161.6	25811.7	43468.7	0.518866	0.431491	0.522488	1.35326	0.43644	insig
Lmpp003930	Apigenin-7-O-(6''-p-Coumaryl)glucoside	C30H26O12	-	1.81331e+06	1.84336e+06	2.16446e+06	1.79748e+06	1.34976e+06	1.17361e+06	0.957016	0.096803	0.169371	1.34722	0.429983	insig
Hmzp004605	Ladanetin-6-O-β-D-glucoside*	C22H22O11	-	223632	145025	182538	139524	151016	122336	0.898565	0.169488	0.257176	1.33501	0.416853	insig
Zbsp002100	Catechin-(4α→8)-gallocatechin	C30H26O13	-	116277	119672	141891	30741.8	120195	133846	0.551542	0.440728	0.531663	1.32677	0.407915	insig
Zasp003415	Kaempferol 3-(3'',4''-diacetylglucoside)	C25H24O13	-	1.1702e+06	1.16676e+06	1.20747e+06	830294	992131	851599	1.18458	0.023488	0.0671163	1.3255	0.406542	insig
MWStz547	Yuanhuanin*	C22H22O11	83133-14-6	153075	346708	279146	206726	209503	180458	0.50437	0.396654	0.491248	1.30542	0.384516	insig
pme3514	Morin*	C15H10O7	480-16-0	220453	291367	355290	219056	182780	273853	0.711075	0.255745	0.350842	1.2833	0.359854	insig
Lmqn006260	2',3',4',5,7-pentahydroxyflavone*	C15H10O7	-	220453	291367	355290	219056	182780	273853	0.711075	0.255745	0.350842	1.2833	0.359854	insig
Wbtn006715	1,2,4,5,8-pentahydroxy-6-methylanthracene-9,10-dione*	C15H10O7	-	220453	291367	355290	219056	182780	273853	0.711075	0.255745	0.350842	1.2833	0.359854	insig
Ybnn006457	Artocarpanone	C16H14O6	-	220453	291367	355290	219056	182780	273853	0.711075	0.255745	0.350842	1.2833	0.359854	insig
MWSN0023	Quercetin*	C15H10O7	117-39-5	220453	291367	355290	219056	182780	273853	0.711075	0.255745	0.350842	1.2833	0.359854	insig
mws0040	Chrysin	C15H10O4	480-40-0	38270.7	28950.1	34982.1	27345	32319.4	20462.2	0.80457	0.172599	0.260764	1.27552	0.351083	insig
mws0044	Taxifolin	C15H12O7	480-18-2	479745	431627	521233	463912	304453	367537	0.85993	0.155424	0.241223	1.2612	0.334802	insig
Zblp002245	Petunidin 3-O-glucoside	C22H23O12+	71991-88-3	33299.7	31585	37532.3	25673	30605.5	26405	1.04641	0.0494583	0.107192	1.23866	0.308783	insig
Zbsp002083	Pelargonin	C27H31O15+	58751-31-8	67762.3	89008.5	63510.8	53627.2	55008.3	69400.9	0.788597	0.219043	0.311499	1.23728	0.307177	insig
MWStz671	Flavone	C15H10O2	525-82-6	68981.2	63647.6	57143.8	54604.5	46407.5	57978.6	0.914503	0.101827	0.17652	1.19361	0.25533	insig
Zmgp004060	paratensein-7-O-glucoside	C22H22O11	-	1.21034e+06	1.0607e+06	973651	798655	606134	1.37006e+06	0.494813	0.571274	0.651624	1.16932	0.225672	insig
MWSslk013	Tectoridin	C22H22O11	611-40-5	1.21034e+06	1.0607e+06	973651	798655	606134	1.37006e+06	0.494813	0.571274	0.651624	1.16932	0.225672	insig
MWSslk237	Homoplantaginin*	C22H22O11	17680-84-1	754693	928693	805743	444900	452823	1.25312e+06	0.454061	0.717204	0.772494	1.15728	0.210739	insig
pmp000579	Diosmetin-7-O-galactoside*	C22H22O11	-	754693	928693	805743	444900	452823	1.25312e+06	0.454061	0.717204	0.772494	1.15728	0.210739	insig
Lmjp003655	6-C-MethylKaempferol-3-glucoside*	C22H22O11	-	754693	928693	805743	444900	452823	1.25312e+06	0.454061	0.717204	0.772494	1.15728	0.210739	insig
mws0856	Quercetin-4'-O-glucoside (Spiraeoside)	C21H20O12	20229-56-5	1.10747e+07	1.14251e+07	1.18889e+07	8.77149e+06	9.26435e+06	1.20131e+07	0.745111	0.285826	0.3775	1.14442	0.194623	insig
pme1598	Hesperetin-5-O-glucoside	C22H24O11	69651-80-5	1.10747e+07	1.14251e+07	1.18889e+07	8.77149e+06	9.26435e+06	1.20131e+07	0.745111	0.285826	0.3775	1.14442	0.194623	insig
Zmhp003514	6,7,8-Tetrahydroxy-5-methoxyflavone*	C16H12O6	-	214289	203989	185817	87161.8	155558	292593	0.404353	0.741843	0.791384	1.12849	0.174392	insig
Zbmp011350	4-Hydroxyderricin	C21H22O4	55912-03-3	32363.6	49140	50805.9	40229.4	40158.6	36994.1	0.413644	0.488542	0.57868	1.12717	0.172704	insig
Hmcp001489	Isorhamnetin-3-O-(2''-O-glucosyl)galactoside-7-O-glucoside	C34H42O22	-	5246.39	9866.55	13050.3	10543	7897.49	6582.98	0.149818	0.708853	0.767872	1.12547	0.170534	insig
MWSHY0087	Licochalcone C	C21H22O4	144506-14-9	68383.8	55931.7	52260.2	49198.5	52910.6	56092.6	0.641358	0.339125	0.432482	1.11614	0.158522	insig
Hmcp001769	Quercetin-3-O-rhamnosyl(1→2)arabinoside	C26H28O15	-	162778	133452	117900	90741	176069	106114	0.378824	0.672457	0.736601	1.11049	0.151201	insig
Lmtp003079	Peonidin-3-O-rutinoside	C28H33O15+	-	20957.6	15661.6	11697.4	19501.6	9901.36	14497.2	0.253106	0.722159	0.77644	1.1006	0.138293	insig
ZBN0396	3,5,3',4',5'-penta-hydroxyflavan-7-gallate	C22H18O11	-	19637	19220.7	27050.5	13599.5	34883.2	12129.2	0.336389	0.837902	0.871609	1.08738	0.120858	insig
Lmgp005640	Isorhamnetin-3-O-Galactoside; Cacticin	C22H22O12	6743-92-6	234100	247748	207814	171784	175164	295326	0.332493	0.740039	0.790797	1.07378	0.102698	insig
mws1329	Quercimeritrin	C21H20O12	491-50-9	1.12867e+07	9.05971e+06	1.19102e+07	8.0807e+06	1.00817e+07	1.30577e+07	0.170818	0.849632	0.88134	1.0332	0.047124	insig
[truncated: 178 more rows]

## Sheet: Table S5
Index	Compounds	Formula	CAS	BM1	BM2	BM3	HM1	HM2	HM3	VIP	P-value	FDR	Fold_Change	Log2FC	Type
[truncated: 90 more rows]

[truncated: 1 more sheets: Table S6]
